# Supplementary material for: Di-μ1,1-azido-bis­[(2-{1-[2-(isopropyl­amino)ethyl­imino]eth­yl}phenolato)copper(II)]
Source: Acta Crystallogr Sect E Struct Rep Online. 2010 May 15;66(Pt 6):m651–2. doi: 10.1107/S1600536810017174 (PMC2979365; doi:10.1107/S1600536810017174)
Supplement: Supplementary file 1 [file e-66-0m651-sup1.cif]

##############################################################################
###                                                                        ###
###        Electronic paper (Acta Crystallographica Section E)             ###
###                                                                        ###
##############################################################################
#                                                                            #
# This CIF contains the data in a paper accepted for publication in Acta     #
# Crystallographica Section E. It conforms to the requirements of Notes      #
# for Authors for Section E, and has been peer reviewed under the auspices   #
# of the IUCr Commission on Journals.                                        #
#                                                                            #
# Full details of the Crystallographic Information File format               #
# are given in the paper "The Crystallographic Information File (CIF):       #
# a New Standard Archive File for Crystallography" by S. R. Hall, F. H.      #
# Allen and I. D. Brown [Acta Cryst. (1991), A47, 655-685].                  #
#                                                                            #
# The current version of the core CIF dictionary is obtainable from          #
# ftp://ftp.iucr.org/pub/cif_core.dic. The current version number is 2.4.    #
#                                                                            #
# Software is freely available for graphical display of the structure(s) in  #
# this CIF.  For information consult the CIF home page http://www.iucr.org/  #
# cif/home.html                                                              #
#                                                                            #
# This file may be used for bona fide research purposes within the           #
# scientific community so long as proper attribution is given to the journal # 
# article from which it was obtained.                                        #
#                                                                            #
##############################################################################
                                             
data_global
_audit_creation_method     'form.cif (version 2.0)'
_journal_data_validation_number     ?
_journal_date_recd_electronic     2010-05-10
_journal_date_accepted     2010-05-11
_journal_name_full     'Acta Crystallographica, Section E'
_journal_year     2010
_journal_volume     66
_journal_issue      6
_journal_page_first     m651
_journal_page_last     m652
_journal_paper_category     QM
_journal_coeditor_code     HB5441
_publ_contact_author_name     'He-Bing Li'
_publ_contact_author_address
;
Department of Chemistry and Life Sciences
Xiangnan University
Chenzhou 423000
People's Republic of China
;
_publ_contact_author_email     lihebing07@163.com
_publ_contact_author_fax     ?
_publ_contact_author_phone     ?
_publ_section_title
;\
Di-\m~1,1~-azido-bis[(2-{1-[2-(isopropylamino)ethylimino]ethyl}phenolato)\
copper(II)]
;
loop_
    _publ_author_name
    _publ_author_address
    'He-Bing Li'
;
Department of Chemistry and Life Sciences
Xiangnan University
Chenzhou 423000
People's Republic of China
;
data_I
_audit_creation_method     SHELXL-97
_chemical_name_systematic
;
Di-\m~1,1~-azido-bis[(2-{1-[2-
(isopropylamino)ethylimino]ethyl}phenolato)copper(II)]
;
_chemical_name_common     ?
_chemical_formula_moiety     'C26 H38 Cu2 N10 O2'
_chemical_formula_sum     'C26 H38 Cu2 N10 O2'
_chemical_formula_iupac     '[Cu2 (C13 H19 N2 O)2 (N3)2]'
_chemical_formula_weight     649.74
_chemical_melting_point     ?
_symmetry_cell_setting     Monoclinic
_symmetry_space_group_name_H-M     'P 21/c'
_symmetry_space_group_name_Hall     '-P 2ybc'
loop_
    _symmetry_equiv_pos_as_xyz
    'x, y, z'
    '-x, y+1/2, -z+1/2'
    '-x, -y, -z'
    'x, -y-1/2, z-1/2'
_cell_length_a     9.6558(3)
_cell_length_b     15.3021(5)
_cell_length_c     10.6549(3)
_cell_angle_alpha     90.00
_cell_angle_beta     115.1740(10)
_cell_angle_gamma     90.00
_cell_volume     1424.78(8)
_cell_formula_units_Z     2
_cell_measurement_reflns_used     4033
_cell_measurement_theta_min     2.5
_cell_measurement_theta_max     28.4
_cell_measurement_temperature     298(2)
_exptl_crystal_description     block
_exptl_crystal_colour     blue
_exptl_crystal_size_max     0.30
_exptl_crystal_size_mid     0.28
_exptl_crystal_size_min     0.27
_exptl_crystal_density_diffrn     1.515
_exptl_crystal_density_meas     ?
_exptl_crystal_density_method     'not measured'
_exptl_crystal_F_000     676
_exptl_absorpt_coefficient_mu     1.536
_exptl_absorpt_correction_type     multi-scan
_exptl_absorpt_process_details     '(SADABS; Bruker, 1998)'
_exptl_absorpt_correction_T_min     0.656
_exptl_absorpt_correction_T_max     0.682
_exptl_special_details
;
;
_diffrn_ambient_temperature     298(2)
_diffrn_radiation_type     MoK\a
_diffrn_radiation_wavelength     0.71073
_diffrn_radiation_source     'fine-focus sealed tube'
_diffrn_radiation_monochromator     graphite
_diffrn_measurement_device_type     'Bruker SMART CCD'
_diffrn_measurement_method     '\w scans'
_diffrn_detector_area_resol_mean     ?
_diffrn_reflns_number     8486
_diffrn_reflns_av_R_equivalents     0.0218
_diffrn_reflns_av_sigmaI/netI     0.0256
_diffrn_reflns_theta_min     2.33
_diffrn_reflns_theta_max     27.50
_diffrn_reflns_theta_full     27.50
_diffrn_measured_fraction_theta_max     0.982
_diffrn_measured_fraction_theta_full     0.982
_diffrn_reflns_limit_h_min     -12
_diffrn_reflns_limit_h_max     12
_diffrn_reflns_limit_k_min     -19
_diffrn_reflns_limit_k_max     15
_diffrn_reflns_limit_l_min     -13
_diffrn_reflns_limit_l_max     12
_diffrn_standards_number     0
_diffrn_standards_interval_count     .
_diffrn_standards_interval_time     .
_diffrn_standards_decay_%     ?
_refine_special_details
;
Refinement of <i>F</i>^2^ against ALL reflections. The weighted <i>R</i>-factor
wR and goodness of fit <i>S</i> are based on <i>F</i>^2^, conventional
<i>R</i>-factors <i>R</i> are based on <i>F</i>, with <i>F</i> set to zero for
negative <i>F</i>^2^. The threshold expression of <i>F</i>^2^ >
\s(<i>F</i>^2^) is used only for calculating <i>R</i>-factors(gt) etc. and is
not relevant to the choice of reflections for refinement. <i>R</i>-factors
based on <i>F</i>^2^ are statistically about twice as large as those based on
<i>F</i>, and <i>R</i>- factors based on ALL data will be even larger.
;
_reflns_number_total     3205
_reflns_number_gt     2700
_reflns_threshold_expression     I>2\s(I)
_refine_ls_structure_factor_coef     Fsqd
_refine_ls_matrix_type     full
_refine_ls_R_factor_all     0.0337
_refine_ls_R_factor_gt     0.0256
_refine_ls_wR_factor_gt     0.0651
_refine_ls_wR_factor_ref     0.0684
_refine_ls_goodness_of_fit_ref     1.045
_refine_ls_restrained_S_all     1.045
_refine_ls_number_reflns     3205
_refine_ls_number_parameters     184
_refine_ls_number_restraints     0
_refine_ls_hydrogen_treatment     constr
_refine_ls_weighting_scheme     calc
_refine_ls_weighting_details
         'calc w=1/[\s^2^(Fo^2^)+(0.0336P)^2^+0.2887P] where P=(Fo^2^+2Fc^2^)/3'
_atom_sites_solution_hydrogens     geom
_atom_sites_solution_primary     direct
_atom_sites_solution_secondary     difmap
_refine_ls_shift/su_max     0.001
_refine_ls_shift/su_mean     0.000
_refine_diff_density_max     0.210
_refine_diff_density_min     -0.325
_refine_ls_extinction_method     none
_refine_ls_extinction_coef     ?
loop_
    _atom_type_symbol
    _atom_type_description
    _atom_type_scat_dispersion_real
    _atom_type_scat_dispersion_imag
    _atom_type_scat_source
    'C' 'C' 0.0033 0.0016
                         'International Tables Vol C Tables 4.2.6.8 and 6.1.1.4'
    'H' 'H' 0.0000 0.0000
                         'International Tables Vol C Tables 4.2.6.8 and 6.1.1.4'
    'N' 'N' 0.0061 0.0033
                         'International Tables Vol C Tables 4.2.6.8 and 6.1.1.4'
    'O' 'O' 0.0106 0.0060
                         'International Tables Vol C Tables 4.2.6.8 and 6.1.1.4'
    'Cu' 'Cu' 0.3201 1.2651
                         'International Tables Vol C Tables 4.2.6.8 and 6.1.1.4'
_computing_data_collection     'SMART (Bruker, 1998)'
_computing_cell_refinement     'SAINT (Bruker, 1998)'
_computing_data_reduction     'SAINT (Bruker, 1998)'
_computing_structure_solution     'SHELXS97 (Sheldrick, 2008)'
_computing_structure_refinement     'SHELXL97 (Sheldrick, 2008)'
_computing_molecular_graphics     'SHELXTL (Sheldrick, 2008)'
_computing_publication_material     'SHELXTL (Sheldrick, 2008)'
loop_
    _atom_site_type_symbol
    _atom_site_label
    _atom_site_fract_x
    _atom_site_fract_y
    _atom_site_fract_z
    _atom_site_U_iso_or_equiv
    _atom_site_adp_type
    _atom_site_calc_flag
    _atom_site_refinement_flags
    _atom_site_occupancy
    _atom_site_disorder_assembly
    _atom_site_disorder_group
    Cu Cu1 0.59044(2) 0.085868(13) 0.58341(2) 0.02936(8) Uani d . 1 . .
    N N1 0.79784(16) 0.13417(9) 0.67367(16) 0.0338(3) Uani d . 1 . .
    N N2 0.58778(17) 0.13250(10) 0.40334(15) 0.0342(3) Uani d . 1 . .
    H H2A 0.5430 0.0905 0.3380 0.041 Uiso calc R 1 . .
    N N3 0.36638(17) 0.05814(10) 0.48628(16) 0.0365(3) Uani d . 1 . .
    N N4 0.27481(17) 0.08176(10) 0.52619(17) 0.0381(4) Uani d . 1 . .
    N N5 0.1825(3) 0.10262(14) 0.5608(3) 0.0738(7) Uani d . 1 . .
    O O1 0.59002(15) 0.04762(10) 0.75079(13) 0.0455(3) Uani d . 1 . .
    C C1 0.7028(2) 0.05405(13) 0.87468(19) 0.0389(4) Uani d . 1 . .
    C C2 0.6797(3) 0.01235(15) 0.9831(2) 0.0524(5) Uani d . 1 . .
    H H2 0.5897 -0.0188 0.9615 0.063 Uiso calc R 1 . .
    C C3 0.7854(3) 0.01630(16) 1.1183(2) 0.0628(7) Uani d . 1 . .
    H H3 0.7662 -0.0110 1.1873 0.075 Uiso calc R 1 . .
    C C4 0.9211(4) 0.06119(17) 1.1520(2) 0.0704(8) Uani d . 1 . .
    H H4 0.9934 0.0643 1.2437 0.084 Uiso calc R 1 . .
    C C5 0.9482(3) 0.10079(15) 1.0498(2) 0.0559(6) Uani d . 1 . .
    H H5 1.0408 0.1297 1.0741 0.067 Uiso calc R 1 . .
    C C6 0.8418(2) 0.09990(12) 0.9086(2) 0.0386(4) Uani d . 1 . .
    C C7 0.8821(2) 0.14202(12) 0.8055(2) 0.0373(4) Uani d . 1 . .
    C C8 1.0266(2) 0.19634(16) 0.8554(3) 0.0606(6) Uani d . 1 . .
    H H8A 1.1115 0.1596 0.8663 0.091 Uiso calc R 1 . .
    H H8B 1.0449 0.2227 0.9429 0.091 Uiso calc R 1 . .
    H H8C 1.0150 0.2412 0.7887 0.091 Uiso calc R 1 . .
    C C9 0.8460(2) 0.17343(14) 0.5724(2) 0.0443(5) Uani d . 1 . .
    H H9A 0.9538 0.1620 0.5996 0.053 Uiso calc R 1 . .
    H H9B 0.8310 0.2362 0.5691 0.053 Uiso calc R 1 . .
    C C10 0.7519(2) 0.13412(13) 0.4315(2) 0.0433(5) Uani d . 1 . .
    H H10A 0.7652 0.1683 0.3608 0.052 Uiso calc R 1 . .
    H H10B 0.7868 0.0751 0.4283 0.052 Uiso calc R 1 . .
    C C11 0.5038(2) 0.21591(13) 0.3447(2) 0.0434(5) Uani d . 1 . .
    H H11 0.5600 0.2479 0.3014 0.052 Uiso calc R 1 . .
    C C12 0.4930(3) 0.27349(15) 0.4550(3) 0.0587(6) Uani d . 1 . .
    H H12A 0.4341 0.2444 0.4959 0.088 Uiso calc R 1 . .
    H H12B 0.4442 0.3275 0.4141 0.088 Uiso calc R 1 . .
    H H12C 0.5939 0.2852 0.5253 0.088 Uiso calc R 1 . .
    C C13 0.3461(3) 0.19476(17) 0.2336(2) 0.0636(6) Uani d . 1 . .
    H H13A 0.3555 0.1580 0.1646 0.095 Uiso calc R 1 . .
    H H13B 0.2948 0.2479 0.1911 0.095 Uiso calc R 1 . .
    H H13C 0.2880 0.1649 0.2745 0.095 Uiso calc R 1 . .
loop_
    _atom_site_aniso_label
    _atom_site_aniso_U_11
    _atom_site_aniso_U_22
    _atom_site_aniso_U_33
    _atom_site_aniso_U_12
    _atom_site_aniso_U_13
    _atom_site_aniso_U_23
    Cu1 0.02708(12) 0.03103(13) 0.03107(13) -0.00587(8) 0.01341(9) -0.00101(9)
    N1 0.0281(7) 0.0312(8) 0.0426(9) -0.0043(6) 0.0154(7) -0.0021(7)
    N2 0.0403(8) 0.0307(8) 0.0337(8) -0.0058(6) 0.0177(7) -0.0011(6)
    N3 0.0299(8) 0.0390(8) 0.0417(9) -0.0062(6) 0.0163(7) -0.0048(7)
    N4 0.0319(8) 0.0322(8) 0.0478(9) -0.0015(6) 0.0147(7) 0.0014(7)
    N5 0.0586(13) 0.0661(14) 0.117(2) 0.0054(10) 0.0569(14) -0.0125(13)
    O1 0.0376(7) 0.0671(9) 0.0331(7) -0.0116(7) 0.0163(6) 0.0023(7)
    C1 0.0445(10) 0.0405(10) 0.0342(10) 0.0072(8) 0.0194(8) -0.0030(8)
    C2 0.0688(14) 0.0548(13) 0.0416(12) 0.0089(11) 0.0312(11) 0.0021(10)
    C3 0.098(2) 0.0558(14) 0.0383(12) 0.0221(14) 0.0321(13) 0.0041(11)
    C4 0.096(2) 0.0579(15) 0.0327(12) 0.0248(15) 0.0037(12) -0.0022(11)
    C5 0.0571(13) 0.0470(13) 0.0443(12) 0.0090(10) 0.0031(10) -0.0091(10)
    C6 0.0387(10) 0.0325(10) 0.0367(10) 0.0073(8) 0.0085(8) -0.0078(8)
    C7 0.0292(9) 0.0293(9) 0.0470(11) 0.0014(7) 0.0100(8) -0.0078(8)
    C8 0.0366(11) 0.0606(15) 0.0692(15) -0.0137(10) 0.0077(10) -0.0124(13)
    C9 0.0340(10) 0.0451(11) 0.0589(13) -0.0066(8) 0.0248(9) 0.0039(10)
    C10 0.0486(11) 0.0415(11) 0.0541(12) -0.0014(9) 0.0356(10) 0.0051(9)
    C11 0.0492(11) 0.0359(10) 0.0447(11) -0.0013(8) 0.0195(9) 0.0110(9)
    C12 0.0685(15) 0.0389(12) 0.0668(15) 0.0079(11) 0.0272(13) -0.0025(11)
    C13 0.0588(14) 0.0623(16) 0.0517(14) 0.0021(12) 0.0062(11) 0.0125(12)
_geom_special_details
;
All esds (except the esd in the dihedral angle between two l.s. planes) are
estimated using the full covariance matrix. The cell esds are taken into
account individually in the estimation of esds in distances, angles and
torsion angles; correlations between esds in cell parameters are only used
when they are defined by crystal symmetry. An approximate (isotropic)
treatment of cell esds is used for estimating esds involving l.s. planes.
;
loop_
    _geom_bond_atom_site_label_1
    _geom_bond_atom_site_label_2
    _geom_bond_site_symmetry_2
    _geom_bond_distance
    _geom_bond_publ_flag
    Cu1 O1 . 1.8786(13) y
    Cu1 N1 . 1.9604(14) y
    Cu1 N3 . 2.0067(15) y
    Cu1 N2 . 2.0369(14) y
    Cu1 N3 3_656 2.4175(16) y
    N1 C7 . 1.295(2) ?
    N1 C9 . 1.473(2) ?
    N2 C10 . 1.482(2) ?
    N2 C11 . 1.499(2) ?
    N2 H2A . 0.9100 ?
    N3 N4 . 1.189(2) ?
    N3 Cu1 3_656 2.4175(16) ?
    N4 N5 . 1.145(2) ?
    O1 C1 . 1.310(2) ?
    C1 C2 . 1.417(3) ?
    C1 C6 . 1.418(3) ?
    C2 C3 . 1.368(3) ?
    C2 H2 . 0.9300 ?
    C3 C4 . 1.384(4) ?
    C3 H3 . 0.9300 ?
    C4 C5 . 1.364(4) ?
    C4 H4 . 0.9300 ?
    C5 C6 . 1.416(3) ?
    C5 H5 . 0.9300 ?
    C6 C7 . 1.462(3) ?
    C7 C8 . 1.513(3) ?
    C8 H8A . 0.9600 ?
    C8 H8B . 0.9600 ?
    C8 H8C . 0.9600 ?
    C9 C10 . 1.510(3) ?
    C9 H9A . 0.9700 ?
    C9 H9B . 0.9700 ?
    C10 H10A . 0.9700 ?
    C10 H10B . 0.9700 ?
    C11 C12 . 1.507(3) ?
    C11 C13 . 1.514(3) ?
    C11 H11 . 0.9800 ?
    C12 H12A . 0.9600 ?
    C12 H12B . 0.9600 ?
    C12 H12C . 0.9600 ?
    C13 H13A . 0.9600 ?
    C13 H13B . 0.9600 ?
    C13 H13C . 0.9600 ?
loop_
    _geom_angle_atom_site_label_1
    _geom_angle_atom_site_label_2
    _geom_angle_atom_site_label_3
    _geom_angle_site_symmetry_1
    _geom_angle_site_symmetry_3
    _geom_angle
    _geom_angle_publ_flag
    O1 Cu1 N1 . . 93.78(6) n
    O1 Cu1 N3 . . 89.23(6) n
    N1 Cu1 N3 . . 170.06(6) n
    O1 Cu1 N2 . . 177.52(6) n
    N1 Cu1 N2 . . 86.04(6) n
    N3 Cu1 N2 . . 90.54(6) n
    O1 Cu1 N3 . 3_656 94.47(6) n
    N1 Cu1 N3 . 3_656 102.75(5) n
    N3 Cu1 N3 . 3_656 86.43(6) n
    N2 Cu1 N3 . 3_656 87.98(6) n
    C7 N1 C9 . . 120.54(15) ?
    C7 N1 Cu1 . . 127.34(13) ?
    C9 N1 Cu1 . . 111.69(12) ?
    C10 N2 C11 . . 114.37(14) ?
    C10 N2 Cu1 . . 103.35(11) ?
    C11 N2 Cu1 . . 118.59(11) ?
    C10 N2 H2A . . 106.6 ?
    C11 N2 H2A . . 106.6 ?
    Cu1 N2 H2A . . 106.6 ?
    N4 N3 Cu1 . . 123.64(13) ?
    N4 N3 Cu1 . 3_656 129.69(12) ?
    Cu1 N3 Cu1 . 3_656 93.57(6) ?
    N5 N4 N3 . . 177.4(2) ?
    C1 O1 Cu1 . . 126.66(12) ?
    O1 C1 C2 . . 115.87(18) ?
    O1 C1 C6 . . 125.78(17) ?
    C2 C1 C6 . . 118.34(19) ?
    C3 C2 C1 . . 122.2(2) ?
    C3 C2 H2 . . 118.9 ?
    C1 C2 H2 . . 118.9 ?
    C2 C3 C4 . . 119.6(2) ?
    C2 C3 H3 . . 120.2 ?
    C4 C3 H3 . . 120.2 ?
    C5 C4 C3 . . 119.7(2) ?
    C5 C4 H4 . . 120.2 ?
    C3 C4 H4 . . 120.2 ?
    C4 C5 C6 . . 123.0(2) ?
    C4 C5 H5 . . 118.5 ?
    C6 C5 H5 . . 118.5 ?
    C5 C6 C1 . . 117.1(2) ?
    C5 C6 C7 . . 119.31(19) ?
    C1 C6 C7 . . 123.53(17) ?
    N1 C7 C6 . . 121.92(16) ?
    N1 C7 C8 . . 119.49(18) ?
    C6 C7 C8 . . 118.59(18) ?
    C7 C8 H8A . . 109.5 ?
    C7 C8 H8B . . 109.5 ?
    H8A C8 H8B . . 109.5 ?
    C7 C8 H8C . . 109.5 ?
    H8A C8 H8C . . 109.5 ?
    H8B C8 H8C . . 109.5 ?
    N1 C9 C10 . . 108.74(15) ?
    N1 C9 H9A . . 109.9 ?
    C10 C9 H9A . . 109.9 ?
    N1 C9 H9B . . 109.9 ?
    C10 C9 H9B . . 109.9 ?
    H9A C9 H9B . . 108.3 ?
    N2 C10 C9 . . 110.37(15) ?
    N2 C10 H10A . . 109.6 ?
    C9 C10 H10A . . 109.6 ?
    N2 C10 H10B . . 109.6 ?
    C9 C10 H10B . . 109.6 ?
    H10A C10 H10B . . 108.1 ?
    N2 C11 C12 . . 112.19(16) ?
    N2 C11 C13 . . 109.26(17) ?
    C12 C11 C13 . . 110.81(19) ?
    N2 C11 H11 . . 108.2 ?
    C12 C11 H11 . . 108.2 ?
    C13 C11 H11 . . 108.2 ?
    C11 C12 H12A . . 109.5 ?
    C11 C12 H12B . . 109.5 ?
    H12A C12 H12B . . 109.5 ?
    C11 C12 H12C . . 109.5 ?
    H12A C12 H12C . . 109.5 ?
    H12B C12 H12C . . 109.5 ?
    C11 C13 H13A . . 109.5 ?
    C11 C13 H13B . . 109.5 ?
    H13A C13 H13B . . 109.5 ?
    C11 C13 H13C . . 109.5 ?
    H13A C13 H13C . . 109.5 ?
    H13B C13 H13C . . 109.5 ?
loop_
    _geom_hbond_atom_site_label_D
    _geom_hbond_atom_site_label_H
    _geom_hbond_atom_site_label_A
    _geom_hbond_site_symmetry_A
    _geom_hbond_distance_DH
    _geom_hbond_distance_HA
    _geom_hbond_distance_DA
    _geom_hbond_angle_DHA
    N2 H2A O1 3_656 0.91 2.45 3.293(2) 155
