# Supplementary material for: Di-μ1,1-azido-bis­[(2-{1-[2-(isopropyl­amino)ethyl­imino]eth­yl}phenolato)copper(II)]
Source: Acta Crystallogr Sect E Struct Rep Online. 2010 May 15;66(Pt 6):m651–2. doi: 10.1107/S1600536810017174 (PMC2979365; doi:10.1107/S1600536810017174)
Supplement: Supplementary file 2 [file e-66-0m651-Isup2.hkl]

# 
# h,k,l, Fc-squared, Fo-squared, sigma(Fo-squared) and status flag 
# 
data_I
_shelx_title ' P21c in P2(1)/c' 
_shelx_refln_list_code          4 
_shelx_F_calc_maximum      171.71 
_exptl_crystal_F_000       676.00 
_reflns_d_resolution_high  0.7696 
 
loop_ 
 _symmetry_equiv_pos_as_xyz 
 'x, y, z' 
 '-x, y+1/2, -z+1/2' 
 '-x, -y, -z' 
 'x, -y-1/2, z-1/2' 
 
_cell_length_a     9.6558 
_cell_length_b    15.3021 
_cell_length_c    10.6549 
_cell_angle_alpha  90.000 
_cell_angle_beta  115.174 
_cell_angle_gamma  90.000 
 
_shelx_F_squared_multiplier     1.000 
 
loop_ 
 _refln_index_h 
 _refln_index_k 
 _refln_index_l 
 _refln_F_squared_calc 
 _refln_F_squared_meas 
 _refln_F_squared_sigma 
 _refln_observed_status 
   1   0   0    12416.25    10755.86    154.29 o 
   2   0   0      231.96      222.69      4.93 o 
   3   0   0        2.88        5.74      1.27 o 
   4   0   0     2929.09     3075.44     28.93 o 
   5   0   0     7106.95     6744.49     64.87 o 
   6   0   0     2398.65     2438.09     23.78 o 
   7   0   0     1181.88     1172.68     15.30 o 
   8   0   0       20.38       32.98      7.83 o 
   9   0   0      568.24      568.80     24.32 o 
  10   0   0      583.40      569.08     26.27 o 
   1   1   0     6422.57     6161.37     85.95 o 
   2   1   0       17.12       24.24      1.22 o 
   3   1   0     3988.10     3988.45     28.58 o 
   4   1   0     4806.42     5075.42     30.29 o 
   5   1   0      218.47      217.82      3.96 o 
   6   1   0        0.38        1.35      1.52 o 
   7   1   0      703.00      704.83      9.11 o 
   8   1   0      573.78      570.72     13.21 o 
   9   1   0      460.01      464.13     12.94 o 
  10   1   0      123.16      111.84     17.47 o 
  11   1   0        4.48        0.84      8.94 o 
   0   2   0     7288.64     7361.58    100.62 o 
   1   2   0     1487.44     1572.59     23.83 o 
   2   2   0     3095.30     3236.56     22.59 o 
   3   2   0     1997.17     2183.88     18.65 o 
   4   2   0     2442.19     2511.48     17.93 o 
   5   2   0     1804.95     1715.87     14.08 o 
   6   2   0     2170.39     2143.49     17.45 o 
   7   2   0      393.95      389.75      6.83 o 
   8   2   0      125.57      131.66      7.25 o 
   9   2   0       80.17       90.54      7.01 o 
  10   2   0      140.29      131.00     10.48 o 
  11   2   0       40.06       32.70     12.02 o 
   1   3   0    11870.32    11689.09     95.78 o 
   2   3   0     5186.53     5010.96     37.97 o 
   3   3   0    16635.92    15796.60     91.17 o 
   4   3   0     3369.44     3260.14     22.21 o 
   5   3   0     1442.20     1443.48     12.49 o 
   6   3   0      314.86      314.91      5.86 o 
   7   3   0      934.10      952.72     10.88 o 
   8   3   0     1737.48     1758.36     25.50 o 
   9   3   0     1166.72     1173.18     26.57 o 
  10   3   0      553.26      552.29     61.63 o 
  11   3   0        0.03       12.02      9.50 o 
   0   4   0    11233.50    11610.99    137.10 o 
   1   4   0      555.67      741.82      8.80 o 
   2   4   0      269.37      318.69      3.46 o 
   3   4   0      587.76      677.29      7.25 o 
   4   4   0     1566.82     1745.02     14.51 o 
   5   4   0     2724.32     2750.36     20.17 o 
   6   4   0     1752.52     1805.87     15.53 o 
   7   4   0      700.81      731.13     10.66 o 
   8   4   0       76.31       87.49      7.71 o 
   9   4   0       41.49       44.26      8.25 o 
  10   4   0       49.36       45.42      7.97 o 
   1   5   0       45.76       52.88      2.05 o 
   2   5   0     2283.56     2291.44     22.95 o 
   3   5   0     1802.69     1833.68     13.23 o 
   4   5   0       35.41       21.62      1.69 o 
   5   5   0      153.72      164.71      6.84 o 
   6   5   0       18.30       23.91      3.20 o 
   7   5   0       37.19       42.08      3.95 o 
   8   5   0      326.04      332.49     15.79 o 
   9   5   0      416.42      414.04     28.23 o 
  10   5   0       26.17       20.68      9.78 o 
   0   6   0    11962.95    11777.46    124.46 o 
   1   6   0     6469.66     6468.37     50.42 o 
   2   6   0     2605.46     2664.99     26.52 o 
   3   6   0       79.76       82.93      2.27 o 
   4   6   0      945.62      907.31     12.19 o 
   5   6   0     2201.73     2178.73     25.71 o 
   6   6   0     2160.03     1889.79    263.78 o 
   7   6   0      724.62      723.13     12.57 o 
   8   6   0       46.89       47.78      7.97 o 
   9   6   0      514.03      498.71     24.04 o 
  10   6   0      317.41      353.02     22.92 o 
   1   7   0      119.94      123.52      5.92 o 
   2   7   0     1820.97     1750.09     19.54 o 
   3   7   0     3126.47     3271.43     28.98 o 
   4   7   0      443.03      471.13      8.43 o 
   5   7   0      161.23      161.06      5.55 o 
   6   7   0      354.59      352.18      8.39 o 
   7   7   0      175.96      199.07     16.16 o 
   8   7   0      215.86      186.30     10.96 o 
   9   7   0       48.78       46.92      7.91 o 
  10   7   0       98.77      102.86     15.37 o 
   0   8   0      856.67      816.38     13.39 o 
   1   8   0      777.76      774.01      8.91 o 
   2   8   0      495.10      539.48     14.11 o 
   3   8   0     1438.17     1577.56     19.52 o 
   4   8   0      694.05      717.11     11.06 o 
   5   8   0       96.33      100.78      5.41 o 
   6   8   0       98.18      108.16      7.70 o 
   7   8   0      108.00      101.09      6.71 o 
   8   8   0       11.27       11.13      5.52 o 
   9   8   0      168.64      130.53     14.81 o 
   1   9   0      212.11      272.14      5.62 o 
   2   9   0     1820.76     1755.62     22.22 o 
   3   9   0     4115.36     3989.96     50.79 o 
   4   9   0     1246.06     1248.18     18.70 o 
   5   9   0       73.64       84.56      5.63 o 
   6   9   0       51.10       56.37      5.91 o 
   7   9   0      300.65      322.54     13.71 o 
   8   9   0      666.02      684.35     16.29 o 
   9   9   0      338.67      322.28     21.52 o 
   0  10   0     1042.73      975.90     16.24 o 
   1  10   0      258.82      247.70      6.94 o 
   2  10   0      266.55      281.34     18.48 o 
   3  10   0        0.03        0.53      3.81 o 
   4  10   0        8.34        9.25      3.22 o 
   5  10   0      533.99      543.53     12.57 o 
   6  10   0       27.56       30.83      4.56 o 
   7  10   0      147.20      160.13      8.49 o 
   8  10   0       76.86       76.30      8.04 o 
   9  10   0       58.19       58.14     11.74 o 
   1  11   0       15.28       17.28      3.00 o 
   2  11   0       29.07       31.87      3.74 o 
   3  11   0      440.11      423.96     10.59 o 
   4  11   0       57.37       59.52      5.08 o 
   5  11   0        1.53        4.22      4.67 o 
   6  11   0       13.38       15.70      4.35 o 
   7  11   0       59.24       48.62      8.83 o 
   8  11   0       74.96       83.68     13.84 o 
   0  12   0      982.16     1025.53     31.86 o 
   1  12   0      605.87      620.76     23.90 o 
   2  12   0       48.38       51.03      4.51 o 
   3  12   0       41.08       39.53      4.59 o 
   4  12   0      520.59      523.53     11.28 o 
   5  12   0      520.03      502.41     12.83 o 
   6  12   0      631.87      638.65     15.33 o 
   7  12   0      424.90      421.23     15.81 o 
   8  12   0       29.55       20.82      6.72 o 
   1  13   0       25.82       32.68      9.78 o 
   2  13   0      429.19      408.68     14.50 o 
   3  13   0      721.86      721.33     24.49 o 
   4  13   0      167.07      177.19      7.16 o 
   5  13   0       19.62       18.67      4.29 o 
   6  13   0       55.04       59.07      6.38 o 
   7  13   0        4.02        2.30      4.88 o 
   8  13   0      166.35      164.59     11.86 o 
   0  14   0      594.59      603.74     25.71 o 
   1  14   0      337.26      320.88     13.44 o 
   2  14   0        7.67        6.92      5.04 o 
   3  14   0       16.24       21.04      6.22 o 
   4  14   0        1.61        1.42      3.46 o 
   5  14   0        2.08        0.75      3.62 o 
   6  14   0      120.65      125.33      7.56 o 
   7  14   0        6.11        7.67      5.40 o 
   8  14   0       61.79       65.96     13.98 o 
   1  15   0      265.65      286.55     19.71 o 
   2  15   0      608.64      614.82     30.89 o 
   3  15   0      900.85      892.94     23.94 o 
   4  15   0      390.39      421.49     14.63 o 
   5  15   0        7.56        5.49      4.84 o 
   6  15   0      133.83      148.37     10.77 o 
   7  15   0      160.17      156.06     10.23 o 
   0  16   0      226.79      233.11     17.89 o 
   1  16   0      230.00      234.36     15.37 o 
   2  16   0      214.39      211.45     12.65 o 
   3  16   0      100.18      113.24     10.47 o 
   4  16   0       19.66       23.51      5.72 o 
   5  16   0       54.25       57.26      7.35 o 
   6  16   0       68.63       86.96      8.50 o 
   1  17   0       58.68       61.01     14.67 o 
   2  17   0       31.82       31.91      9.08 o 
   3  17   0        3.42        8.94      6.92 o 
   4  17   0       96.45       79.66      8.21 o 
   5  17   0        0.58        1.31      5.06 o 
   0  18   0      444.73      474.05     26.83 o 
   1  18   0      147.78      156.77     12.84 o 
   2  18   0        2.24        7.03      6.77 o 
   3  18   0       15.97       20.76      7.61 o 
   4  18   0       93.03      114.51      9.62 o 
   1  19   0       43.67       60.69     16.07 o 
   2  19   0       98.48      117.04     11.85 o 
   3  19   0      229.68      219.32     15.32 o 
 -11   1   1      140.82      155.97     16.21 o 
 -10   1   1       42.76       49.61      5.45 o 
  -9   1   1        7.43       10.41      3.35 o 
  -8   1   1      294.92      301.07      6.90 o 
  -7   1   1     1809.04     1775.57     15.91 o 
  -6   1   1     2711.67     2672.54     25.87 o 
  -5   1   1     7843.66     8316.29     63.20 o 
  -4   1   1       24.42       24.48      4.88 o 
  -3   1   1     3958.35     3848.38     42.80 o 
  -2   1   1     5040.62     5103.54     64.15 o 
  -1   1   1    27041.58    21055.81    271.27 o 
   0   1   1     6901.86     6385.16     65.62 o 
   1   1   1     3871.45     3909.52     34.78 o 
   2   1   1     3823.65     4126.80     38.64 o 
   3   1   1     1991.44     1996.84     16.52 o 
   4   1   1     5081.64     5117.22     37.92 o 
   5   1   1     2983.93     3061.53     25.65 o 
   6   1   1     1892.03     1879.80     18.73 o 
   7   1   1       30.35       41.31      6.36 o 
   8   1   1      499.05      479.86     12.59 o 
   9   1   1      707.81      703.00     16.34 o 
  10   1   1      423.25      427.65     23.20 o 
 -11   2   1      139.80      140.31     15.65 o 
 -10   2   1     1265.86     1249.03     27.95 o 
  -9   2   1      821.86      877.21     12.76 o 
  -8   2   1      488.59      483.11      7.82 o 
  -7   2   1       73.11       75.72      4.48 o 
  -6   2   1        4.14        7.81      5.08 o 
  -5   2   1     5202.25     5140.92     42.51 o 
  -4   2   1    12409.06    12032.63     90.05 o 
  -3   2   1     1788.88     1546.51     82.47 o 
  -2   2   1     8722.98     8535.92     72.04 o 
  -1   2   1      185.35      147.68      8.53 o 
   0   2   1     6921.40     6854.33    176.93 o 
   1   2   1      309.24      286.23     13.71 o 
   2   2   1     5854.21     5720.54     49.74 o 
   3   2   1     8592.46     8506.73     78.56 o 
   4   2   1     1417.98     1441.57     15.24 o 
   5   2   1       86.56       80.55      4.96 o 
   6   2   1      928.00      968.37     13.35 o 
   7   2   1     2510.08     2401.78     34.24 o 
   8   2   1      819.99      780.66     18.38 o 
   9   2   1      287.09      287.53     13.54 o 
  10   2   1       21.80       10.84      6.82 o 
 -11   3   1       16.71        8.11      9.50 o 
 -10   3   1        2.99       15.75      6.24 o 
  -9   3   1        0.21       -3.28      3.07 o 
  -8   3   1       12.69        6.79      2.30 o 
  -7   3   1       18.97       21.98      2.35 o 
  -6   3   1       19.06       24.75      3.65 o 
  -5   3   1      904.41      968.85     12.00 o 
  -4   3   1       71.94      111.11      3.94 o 
  -3   3   1       42.28       37.46      1.84 o 
  -2   3   1    10968.03    10706.93    100.50 o 
  -1   3   1     2580.96     2572.41     38.33 o 
   0   3   1     4529.58     4690.87     66.71 o 
   1   3   1      201.63      206.95      4.39 o 
   2   3   1       63.59       79.65      2.34 o 
   3   3   1      993.06     1101.35     15.33 o 
   4   3   1        6.15       17.62      3.91 o 
   5   3   1      112.36      120.69      5.20 o 
   6   3   1       40.59       40.47      3.32 o 
   7   3   1       50.41       60.10      7.77 o 
   8   3   1      328.48      316.16     13.14 o 
   9   3   1        1.41        8.75      5.81 o 
  10   3   1        6.92        8.60      6.24 o 
 -11   4   1       85.76       71.28     14.53 o 
 -10   4   1      818.07      813.03     30.33 o 
  -9   4   1     1271.28     1225.99     17.95 o 
  -8   4   1      168.67      171.44      7.09 o 
  -7   4   1      270.33      255.45      5.41 o 
  -6   4   1      271.17      246.03      5.52 o 
  -5   4   1     1888.26     1897.66     19.24 o 
  -4   4   1     6799.95     6742.50     52.94 o 
  -3   4   1     5371.15     5047.50     39.78 o 
  -2   4   1     5997.71     5988.82     45.71 o 
  -1   4   1    29483.49    26841.57    689.11 o 
   0   4   1     3465.30     3676.17     33.00 o 
   1   4   1     2807.84     2840.69     26.77 o 
   2   4   1     3359.37     3363.82     31.63 o 
   3   4   1     1458.21     1393.85     19.10 o 
   4   4   1      542.19      598.85      9.85 o 
   5   4   1      110.48      113.42      4.31 o 
   6   4   1      756.73      768.43     12.37 o 
   7   4   1     1878.22     1855.62     32.76 o 
   8   4   1      313.39      314.56     13.14 o 
   9   4   1      182.76      198.62     11.75 o 
  10   4   1       13.26       15.12      7.30 o 
 -10   5   1      129.91      103.98     13.98 o 
  -9   5   1       38.06       28.99      4.94 o 
  -8   5   1      492.77      508.53     11.05 o 
  -7   5   1     1195.42     1225.31     30.91 o 
  -6   5   1     2672.70     2691.25     26.03 o 
  -5   5   1     1717.46     1688.28     17.70 o 
  -4   5   1      276.68      289.83      5.43 o 
  -3   5   1       20.94       32.70     12.18 o 
  -2   5   1       24.42       16.83      1.33 o 
  -1   5   1    12802.20    12950.58     95.99 o 
   0   5   1    16172.22    16054.95    159.32 o 
   1   5   1     5636.69     5734.35     64.01 o 
   2   5   1      186.16      187.45      5.16 o 
   3   5   1     2029.10     2147.45     21.50 o 
   4   5   1     2337.20     2254.16     21.68 o 
   5   5   1     3720.68     3742.88     55.80 o 
   6   5   1     1134.39     1186.14     18.65 o 
   7   5   1      108.83      128.26      9.09 o 
   8   5   1      119.90      118.41     10.62 o 
   9   5   1      179.84      186.89     11.86 o 
  10   5   1      584.72      545.40     20.05 o 
 -10   6   1        8.54       13.14      9.50 o 
  -9   6   1        3.00        6.37      4.14 o 
  -8   6   1        0.39       -2.17      2.75 o 
  -7   6   1      789.53      746.48     12.56 o 
  -6   6   1      258.14      259.84      7.05 o 
  -5   6   1        2.40        4.05      1.71 o 
  -4   6   1       72.74       66.81      2.86 o 
  -3   6   1     1150.16     1259.75     12.83 o 
  -2   6   1     3995.96     4285.20     38.21 o 
  -1   6   1     2757.69     3103.02     25.81 o 
   0   6   1      139.42      166.31      3.67 o 
   1   6   1      209.74      237.18      6.88 o 
   2   6   1      804.80      976.14     16.59 o 
   3   6   1      812.22      915.35     10.52 o 
   4   6   1        1.96        3.04      2.24 o 
   5   6   1      236.74      253.00      7.77 o 
   6   6   1       85.95       91.00      7.22 o 
   7   6   1        5.40       -1.66      4.42 o 
   8   6   1        3.87        3.05      5.04 o 
   9   6   1      145.12      149.31     14.39 o 
  10   6   1        1.37       -3.35      9.78 o 
 -10   7   1       73.23       55.34     12.58 o 
  -9   7   1       10.78       10.28      4.51 o 
  -8   7   1      266.55      245.89      7.94 o 
  -7   7   1     1017.04     1030.53     15.32 o 
  -6   7   1      932.15      956.05     13.87 o 
  -5   7   1      480.45      468.76      9.92 o 
  -4   7   1      166.99      142.41      4.63 o 
  -3   7   1       11.55       10.03      1.46 o 
  -2   7   1     4693.40     4883.27     53.01 o 
  -1   7   1     5760.08     5703.73     49.06 o 
   0   7   1     2596.50     2579.90     19.23 o 
   1   7   1     1417.90     1450.21     21.61 o 
   2   7   1     3501.89     3618.85     45.13 o 
   3   7   1     1579.66     1561.37     24.95 o 
   4   7   1     3109.90     3064.24     38.73 o 
   5   7   1      888.24      878.43     17.47 o 
   6   7   1      315.66      304.87     11.22 o 
   7   7   1        1.77        0.41      4.53 o 
   8   7   1      356.89      345.48     36.76 o 
   9   7   1      312.69      314.22     15.01 o 
 -10   8   1      332.26      294.88     21.24 o 
  -9   8   1      623.30      625.34     19.45 o 
  -8   8   1       88.09       98.28      6.91 o 
  -7   8   1       59.64       57.07      4.65 o 
  -6   8   1      123.74      134.24      5.60 o 
  -5   8   1     1497.42     1475.45     17.65 o 
  -4   8   1     1388.13     1363.15     16.03 o 
  -3   8   1     3250.85     3138.89     25.71 o 
  -2   8   1     4194.22     4352.80     36.17 o 
  -1   8   1      110.47      125.23      2.93 o 
   0   8   1      338.41      310.61      4.35 o 
   1   8   1      601.53      537.14      9.94 o 
   2   8   1     4380.60     4321.86     53.17 o 
   3   8   1     2007.36     1943.38     29.73 o 
   4   8   1      266.94      248.01      7.84 o 
   5   8   1      294.69      287.11      9.06 o 
   6   8   1      475.03      520.34     21.19 o 
   7   8   1     1112.50     1087.88    104.82 o 
   8   8   1      274.87      269.70     45.42 o 
   9   8   1      163.76      156.83     11.93 o 
  -9   9   1       17.57       13.97      6.57 o 
  -8   9   1       35.46       44.13      5.58 o 
  -7   9   1       34.49       36.67      4.21 o 
  -6   9   1      220.85      207.28      6.92 o 
  -5   9   1       22.31       24.13      3.16 o 
  -4   9   1       15.60       12.15      2.53 o 
  -3   9   1       54.42       48.83      3.23 o 
  -2   9   1      128.59      126.83      4.14 o 
  -1   9   1       18.76       21.35      2.44 o 
   0   9   1      114.01      117.55      3.48 o 
   1   9   1      322.21      329.49      8.06 o 
   2   9   1      135.87      160.12      7.16 o 
   3   9   1       26.07       21.74      5.59 o 
   4   9   1       29.35       30.31      4.07 o 
   5   9   1        2.18       13.09      7.89 o 
   6   9   1      156.27      150.59     14.26 o 
   7   9   1       59.68       60.07      7.56 o 
   8   9   1      101.27      101.01      9.46 o 
   9   9   1        7.12        3.23      6.15 o 
  -9  10   1      441.62      443.75     28.65 o 
  -8  10   1      329.27      303.55     13.64 o 
  -7  10   1        7.39        5.21      3.43 o 
  -6  10   1       61.61       67.78      7.71 o 
  -5  10   1       95.71      107.79      5.22 o 
  -4  10   1     1054.47     1028.46     12.93 o 
  -3  10   1     1542.56     1565.68     17.76 o 
  -2  10   1       81.54       75.99      4.44 o 
  -1  10   1      282.75      276.89      7.09 o 
   0  10   1      536.39      563.94     11.17 o 
   1  10   1     1468.93     1484.62     20.31 o 
   2  10   1      912.94      945.93     15.76 o 
   3  10   1     1068.61     1082.78     21.08 o 
   4  10   1      247.06      269.09      8.93 o 
   5  10   1      312.48      343.08     10.43 o 
   6  10   1      391.59      370.65     18.78 o 
   7  10   1      379.11      357.33     14.90 o 
   8  10   1      201.29      201.64     12.49 o 
   9  10   1        7.18        2.80      9.78 o 
  -9  11   1        4.10        7.13      6.13 o 
  -8  11   1      241.90      239.26     12.65 o 
  -7  11   1     1089.65     1069.07     57.44 o 
  -6  11   1      523.04      556.98     14.16 o 
  -5  11   1      186.35      171.62      5.85 o 
  -4  11   1       15.26        9.84      2.48 o 
  -3  11   1      666.23      662.10     10.79 o 
  -2  11   1     1747.44     1722.06     22.81 o 
  -1  11   1     1256.04     1310.59     25.19 o 
   0  11   1     1059.65     1000.74     21.24 o 
   1  11   1      848.35      904.35     15.18 o 
   2  11   1       85.47       91.64      6.38 o 
   3  11   1      352.29      347.65     11.66 o 
   4  11   1      896.34      869.94     16.97 o 
   5  11   1      229.94      246.79     15.16 o 
   6  11   1      379.47      362.57     15.29 o 
   7  11   1      169.59      170.24     15.37 o 
   8  11   1       49.92       47.49      8.29 o 
  -9  12   1       26.53       30.47     11.74 o 
  -8  12   1        0.43        6.87      5.83 o 
  -7  12   1        3.04        6.53      5.63 o 
  -6  12   1       24.90       23.85      4.27 o 
  -5  12   1       16.82       22.47      3.90 o 
  -4  12   1       23.10       16.92      3.41 o 
  -3  12   1      131.02      138.26      6.74 o 
  -2  12   1       26.62       25.27      5.13 o 
  -1  12   1       38.17       38.22      5.63 o 
   0  12   1        0.65        2.94      3.85 o 
   1  12   1       10.67        9.76      4.73 o 
   2  12   1      526.04      532.22     12.17 o 
   3  12   1      174.12      171.94      7.59 o 
   4  12   1        6.94       10.80      7.55 o 
   5  12   1       18.41       18.18      4.56 o 
   6  12   1        3.44       -1.11      4.07 o 
   7  12   1       69.66       41.31     12.16 o 
   8  12   1       13.79        9.21      6.64 o 
  -8  13   1       49.42       48.11      8.20 o 
  -7  13   1      461.28      467.02     15.69 o 
  -6  13   1      461.30      468.34     11.71 o 
  -5  13   1      216.18      221.01      8.08 o 
  -4  13   1       20.28       18.82      3.74 o 
  -3  13   1       11.19       13.57      6.43 o 
  -2  13   1      145.45      152.49      9.37 o 
  -1  13   1      450.43      456.09     15.32 o 
   0  13   1      806.92      800.49     20.16 o 
   1  13   1      147.91      151.19      9.71 o 
   2  13   1        0.20        7.27      6.43 o 
   3  13   1      574.26      565.56     16.17 o 
   4  13   1      363.18      371.86     10.08 o 
   5  13   1      376.99      373.53     11.91 o 
   6  13   1      162.46      170.62      9.32 o 
   7  13   1       25.00       14.16      6.82 o 
   8  13   1       44.74       54.50     14.81 o 
  -8  14   1      143.57      149.37     10.15 o 
  -7  14   1       47.49       46.99     10.02 o 
  -6  14   1       76.83       70.44      7.19 o 
  -5  14   1      100.65      107.16      6.53 o 
  -4  14   1      994.79      989.06     20.33 o 
  -3  14   1     1240.39     1226.02     27.34 o 
  -2  14   1      432.45      408.26     15.12 o 
  -1  14   1       87.81       95.53      9.08 o 
   0  14   1      239.42      242.69     11.85 o 
   1  14   1      505.35      506.20     16.88 o 
   2  14   1     1268.47     1166.76     56.46 o 
   3  14   1      856.45      828.98     22.55 o 
   4  14   1        6.39        2.99      4.16 o 
   5  14   1       46.55       44.87      6.29 o 
   6  14   1      147.57      177.02      9.83 o 
   7  14   1      318.98      307.16     22.92 o 
  -7  15   1       97.78      102.44      8.67 o 
  -6  15   1        1.55        1.79      4.88 o 
  -5  15   1       20.51       12.68      5.26 o 
  -4  15   1        0.02        4.22      4.59 o 
  -3  15   1       47.14       50.43     17.47 o 
  -2  15   1       62.55       67.47      8.20 o 
  -1  15   1        3.61        0.84      5.14 o 
   0  15   1       12.99        6.81      5.72 o 
   1  15   1        0.14       -6.19      5.04 o 
   2  15   1        2.05        6.80      5.52 o 
   3  15   1       49.91       56.92      8.07 o 
   4  15   1       34.09       37.83      6.44 o 
   5  15   1       23.37       21.19      4.84 o 
   6  15   1       13.52       13.55      4.98 o 
   7  15   1       25.78       18.80      8.60 o 
  -7  16   1       54.62       41.34     16.21 o 
  -6  16   1       19.05       27.30      7.90 o 
  -5  16   1       91.98      102.37      8.47 o 
  -4  16   1      359.88      323.39     12.91 o 
  -3  16   1      401.66      393.60     25.99 o 
  -2  16   1      159.89      160.60     11.90 o 
  -1  16   1      100.95      107.76      9.78 o 
   0  16   1       35.47       40.10      7.70 o 
   1  16   1       96.52      113.51     10.18 o 
   2  16   1      365.40      410.00     22.92 o 
   3  16   1      272.49      269.85     21.10 o 
   4  16   1       43.01       41.31      6.71 o 
   5  16   1        5.74        7.58      5.62 o 
   6  16   1      244.53      224.16     12.14 o 
  -6  17   1      367.33      347.17     17.96 o 
  -5  17   1       56.78       50.59      9.29 o 
  -4  17   1       22.70       21.54      6.72 o 
  -3  17   1      101.44      100.34     10.14 o 
  -2  17   1      194.60      205.47     28.79 o 
  -1  17   1      700.95      699.76     33.82 o 
   0  17   1      428.35      447.33     18.08 o 
   1  17   1      188.69      196.19     13.14 o 
   2  17   1        1.18       -0.88      6.29 o 
   3  17   1      235.72      218.69     28.79 o 
   4  17   1       83.32       98.50     17.02 o 
   5  17   1      100.74      108.37      9.57 o 
  -5  18   1       59.29       68.01     12.58 o 
  -4  18   1       13.01        5.84      9.15 o 
  -3  18   1        9.34       11.11      7.59 o 
  -2  18   1       60.06       54.20      9.28 o 
  -1  18   1        7.79       12.72      7.31 o 
   0  18   1       33.50       31.05     11.74 o 
   1  18   1        0.25        6.33      7.21 o 
   2  18   1       77.77       72.13     20.12 o 
   3  18   1        0.98       -7.41      6.51 o 
   4  18   1       13.31        4.61      6.28 o 
  -3  19   1        0.99       -4.63      6.91 o 
  -2  19   1        1.02       -3.15      6.82 o 
  -1  19   1       84.54       97.28     11.75 o 
   0  19   1      303.64      285.08     16.63 o 
   1  19   1       17.73        7.83      7.31 o 
   2  19   1        6.41        6.75      8.94 o 
 -11   0   2       52.41       51.60      7.88 o 
 -10   0   2      197.27      199.90     10.65 o 
  -9   0   2        8.90       12.22      4.42 o 
  -8   0   2      968.53     1016.45     21.15 o 
  -7   0   2     1656.02     1663.11     37.73 o 
  -6   0   2     4045.50     4119.84     69.60 o 
  -5   0   2       14.49       15.77      2.96 o 
  -4   0   2     1290.68     1142.85     17.38 o 
  -3   0   2     8948.18     8275.58     87.62 o 
  -2   0   2       24.57       26.16      2.93 o 
  -1   0   2     4579.83     4373.23     65.13 o 
   0   0   2    13039.31    11615.63    166.03 o 
   1   0   2      623.59      621.85     10.45 o 
   2   0   2     1163.32     1173.43     17.74 o 
   3   0   2     7436.70     7235.92     81.59 o 
   4   0   2     2417.02     2389.60     25.97 o 
   5   0   2     1868.87     1839.96     29.52 o 
   6   0   2      302.22      318.68     11.66 o 
   7   0   2        3.64        9.77      4.63 o 
   8   0   2      397.60      415.81     15.40 o 
   9   0   2     1060.36     1081.71     35.78 o 
 -11   1   2      159.93      159.16      7.59 o 
 -10   1   2      215.61      224.68      7.79 o 
  -9   1   2       80.75       98.94      4.80 o 
  -8   1   2        4.88        7.29      3.28 o 
  -7   1   2       18.86       20.65      2.86 o 
  -6   1   2      245.45      252.43     11.55 o 
  -5   1   2     2114.45     2213.00     18.92 o 
  -4   1   2     1909.40     1875.57     16.08 o 
  -3   1   2      739.32      717.69     11.35 o 
  -2   1   2     3846.70     3810.45     34.14 o 
  -1   1   2      394.35      392.21      7.13 o 
   0   1   2        9.05       15.71      1.99 o 
   1   1   2      197.52      189.98      3.65 o 
   2   1   2       18.11       18.35      1.65 o 
   3   1   2      213.82      219.74      4.15 o 
   4   1   2      861.36      890.46     10.20 o 
   5   1   2     1001.52      953.73     13.64 o 
   6   1   2      719.24      685.20     15.17 o 
   7   1   2       77.34       75.77      5.26 o 
   8   1   2      476.23      471.82     12.88 o 
   9   1   2        0.55       -2.80      5.24 o 
  10   1   2        1.16        1.40      8.94 o 
 -11   2   2        1.77        7.53      5.83 o 
 -10   2   2       14.66       14.21      3.63 o 
  -9   2   2      149.08      150.50      5.97 o 
  -8   2   2       29.80       36.22      3.70 o 
  -7   2   2      785.75      833.99     12.39 o 
  -6   2   2      197.32      211.29      5.97 o 
  -5   2   2      117.86      137.09      4.23 o 
  -4   2   2      170.66      174.72      3.96 o 
  -3   2   2       63.86       72.93      2.83 o 
  -2   2   2        5.96        8.35      1.40 o 
  -1   2   2     1042.67     1068.63     19.49 o 
   0   2   2     3293.22     3402.28     30.97 o 
   1   2   2        1.99        4.72      0.94 o 
   2   2   2     3147.58     3316.41     25.10 o 
   3   2   2     4715.29     4806.86     35.47 o 
   4   2   2     1296.47     1266.21     13.00 o 
   5   2   2      204.47      192.22      6.02 o 
   6   2   2      113.93      117.80      6.32 o 
   7   2   2      411.11      408.77     12.62 o 
   8   2   2       25.26       30.57      7.14 o 
   9   2   2      124.01      113.88     14.26 o 
  10   2   2       23.92       19.72      7.68 o 
 -11   3   2      450.58      428.80     16.43 o 
 -10   3   2     1282.22     1294.70     51.65 o 
  -9   3   2      759.19      787.94     16.63 o 
  -8   3   2       71.49       74.03      4.66 o 
  -7   3   2        2.00        4.13      2.35 o 
  -6   3   2     1721.39     1743.39     26.26 o 
  -5   3   2     7121.94     6840.96     54.38 o 
  -4   3   2     1467.30     1243.73     19.45 o 
  -3   3   2     1205.87     1118.44     13.17 o 
  -2   3   2     3719.00     3822.56     44.38 o 
  -1   3   2     5675.18     5700.29     67.54 o 
   0   3   2    11840.67    11194.08    208.59 o 
   1   3   2      489.80      404.59      6.75 o 
   2   3   2     6063.82     6103.95     67.68 o 
   3   3   2     1097.77     1042.58     16.90 o 
   4   3   2       45.86       51.79      5.03 o 
   5   3   2      826.39      805.84     12.59 o 
   6   3   2     1395.40     1396.66     20.75 o 
   7   3   2      256.81      256.93      9.15 o 
   8   3   2      346.35      324.04     22.64 o 
   9   3   2        2.04        8.66      6.24 o 
  10   3   2       72.26       66.91      9.88 o 
 -11   4   2       45.05       51.00      7.97 o 
 -10   4   2       38.62       38.89      5.61 o 
  -9   4   2       36.57       52.31      5.33 o 
  -8   4   2      242.13      232.01      6.19 o 
  -7   4   2      576.83      533.79     10.53 o 
  -6   4   2     1314.46     1324.53     15.56 o 
  -5   4   2      632.91      653.26      9.26 o 
  -4   4   2        1.45        1.35      1.23 o 
  -3   4   2      909.59      865.92      9.45 o 
  -2   4   2     2886.54     2985.74     22.18 o 
  -1   4   2       49.42       65.67      2.14 o 
   0   4   2     1973.32     2185.94     21.49 o 
   1   4   2      459.51      520.08     13.00 o 
   2   4   2      930.18      891.35     11.71 o 
   3   4   2     1372.38     1328.67     14.14 o 
   4   4   2      251.74      256.76      5.71 o 
   5   4   2      978.89     1012.07     21.87 o 
   6   4   2      113.35       97.00      7.59 o 
   7   4   2       81.71       78.01      7.61 o 
   8   4   2       40.25       42.79     11.74 o 
   9   4   2      486.00      489.99     18.55 o 
  10   4   2       21.91       24.32     11.18 o 
 -11   5   2       12.55        4.61      6.57 o 
 -10   5   2      171.09      149.99      8.40 o 
  -9   5   2      173.90      180.05      8.37 o 
  -8   5   2        5.28        6.13      3.55 o 
  -7   5   2      319.56      330.94      7.78 o 
  -6   5   2     2097.58     2210.26     22.53 o 
  -5   5   2      534.00      514.84      9.46 o 
  -4   5   2     1435.50     1474.43     24.65 o 
  -3   5   2        1.53        3.86      1.04 o 
  -2   5   2     2523.02     2887.01     21.97 o 
  -1   5   2     1000.60     1009.97     10.49 o 
   0   5   2     1252.29     1330.87     14.68 o 
   1   5   2       12.44       29.29      5.52 o 
   2   5   2       60.14       84.33      3.19 o 
   3   5   2      149.37      156.17      4.23 o 
   4   5   2      433.85      458.22     11.55 o 
   5   5   2      509.43      507.95     16.95 o 
   6   5   2      988.90     1017.36     22.69 o 
   7   5   2      111.73      112.15      9.28 o 
   8   5   2       17.64       15.36      6.01 o 
   9   5   2       21.18       20.63      6.96 o 
  10   5   2        1.20        4.47     10.06 o 
 -11   6   2       19.52       20.40      9.22 o 
 -10   6   2       19.37       16.11      5.27 o 
  -9   6   2      181.39      182.72      8.46 o 
  -8   6   2      477.98      476.29     24.90 o 
  -7   6   2     2256.77     2271.76     29.09 o 
  -6   6   2     1360.38     1386.92     39.73 o 
  -5   6   2       18.44       13.11      2.05 o 
  -4   6   2       32.50       33.15      2.28 o 
  -3   6   2     7326.71     7123.69     55.48 o 
  -2   6   2     7532.83     7532.39     58.19 o 
  -1   6   2     1569.01     1454.83     14.24 o 
   0   6   2     5216.36     5406.05     60.40 o 
   1   6   2      325.36      345.18      5.90 o 
   2   6   2     4304.12     4426.69     64.32 o 
   3   6   2     5843.21     5956.16     48.15 o 
   4   6   2     1509.04     1461.43     20.12 o 
   5   6   2     1329.33     1332.71     36.89 o 
   6   6   2       59.68       63.11     14.12 o 
   7   6   2      430.36      418.31     15.49 o 
   8   6   2      334.63      345.88     15.01 o 
   9   6   2      634.79      646.06     23.06 o 
 -10   7   2      382.31      383.22     13.70 o 
  -9   7   2      133.61      138.51      8.05 o 
  -8   7   2        3.14       -3.16      3.43 o 
  -7   7   2       64.04       59.39      4.51 o 
  -6   7   2      192.50      191.89      8.89 o 
  -5   7   2     1595.86     1555.06     20.77 o 
  -4   7   2      474.86      434.52      7.03 o 
  -3   7   2     5051.34     5151.64     37.90 o 
  -2   7   2      317.01      322.78      5.54 o 
  -1   7   2      524.44      546.07      7.51 o 
   0   7   2     1110.59     1154.27     13.64 o 
   1   7   2      782.01      778.13     10.10 o 
   2   7   2     1655.47     1617.49     25.33 o 
   3   7   2      274.29      274.87      9.66 o 
   4   7   2      103.08      118.98      5.88 o 
   5   7   2      101.12       89.71      6.69 o 
   6   7   2      793.09      804.18     70.86 o 
   7   7   2      510.95      532.43     35.92 o 
   8   7   2      331.79      333.34     28.23 o 
   9   7   2       21.61       24.95      7.30 o 
 -10   8   2        2.07       -2.45      4.79 o 
  -9   8   2       13.24       15.11      4.73 o 
  -8   8   2      162.96      164.61      8.11 o 
  -7   8   2      364.19      387.91     10.74 o 
  -6   8   2      126.15      122.64      5.29 o 
  -5   8   2       41.04       39.28      3.95 o 
  -4   8   2        2.83        4.63      3.03 o 
  -3   8   2     3185.78     3330.26     26.53 o 
  -2   8   2       38.08       30.61      2.24 o 
  -1   8   2      286.59      303.72      5.63 o 
   0   8   2        1.98       20.40     11.46 o 
   1   8   2      247.92      262.49      8.51 o 
   2   8   2      457.67      493.16     14.12 o 
   3   8   2     1524.98     1537.91     26.17 o 
   4   8   2      437.41      452.61     10.81 o 
   5   8   2       64.42       63.20      5.35 o 
   6   8   2        3.30        9.54      5.23 o 
   7   8   2      123.95      124.80     12.02 o 
   8   8   2      328.69      327.22     20.82 o 
   9   8   2       17.43       24.32     11.74 o 
 -10   9   2      491.45      530.81     15.22 o 
  -9   9   2      498.96      495.39     13.92 o 
  -8   9   2       94.56       87.78      6.65 o 
  -7   9   2      316.82      322.22     10.32 o 
  -6   9   2     1201.94     1158.87     15.99 o 
  -5   9   2      747.84      733.48     15.84 o 
  -4   9   2     4685.84     4627.35     41.76 o 
  -3   9   2     4035.31     4213.68     37.98 o 
  -2   9   2       39.90       60.83      3.01 o 
  -1   9   2     1540.45     1581.42     16.36 o 
   0   9   2     3605.73     3596.81     31.29 o 
   1   9   2     4383.85     4388.88     54.56 o 
   2   9   2     1364.71     1298.13     22.78 o 
   3   9   2      802.57      816.13     32.14 o 
   4   9   2      123.58      128.67      6.68 o 
   5   9   2      674.16      668.66     20.21 o 
   6   9   2     2172.18     2071.76     82.87 o 
   7   9   2      805.50      810.02     60.37 o 
   8   9   2       72.64       75.15      9.20 o 
   9   9   2        1.74       -3.91     10.06 o 
 -10  10   2       25.11       23.20     10.90 o 
  -9  10   2       93.17       85.74      7.51 o 
  -8  10   2      825.98      791.00     16.93 o 
  -7  10   2     1006.21      992.76     18.37 o 
  -6  10   2      320.11      319.87      8.31 o 
  -5  10   2       70.99       82.63      4.26 o 
  -4  10   2        5.01        3.04      2.21 o 
  -3  10   2     1415.54     1343.92     16.80 o 
  -2  10   2     1843.30     1872.12     23.23 o 
  -1  10   2      314.92      320.54      5.60 o 
   0  10   2     1235.71     1254.56     17.97 o 
   1  10   2      141.90      152.75      6.21 o 
   2  10   2      772.71      776.27     17.11 o 
   3  10   2      351.85      358.24     22.08 o 
   4  10   2      285.65      303.68      9.57 o 
   5  10   2      752.09      749.22     15.67 o 
   6  10   2      172.53      168.82     15.37 o 
   7  10   2        1.52        4.33      6.13 o 
   8  10   2       47.93       54.37      8.95 o 
 -10  11   2       19.35       18.17     10.34 o 
  -9  11   2      191.39      191.62     10.00 o 
  -8  11   2      127.05      124.84      8.01 o 
  -7  11   2        8.89       12.18      4.26 o 
  -6  11   2        9.13       13.95      3.71 o 
  -5  11   2       60.59       60.56      3.99 o 
  -4  11   2      687.92      699.35     10.51 o 
  -3  11   2       26.64       29.64      5.41 o 
  -2  11   2      449.45      439.59      8.10 o 
  -1  11   2      380.39      407.55     17.61 o 
   0  11   2      409.55      425.01      9.87 o 
   1  11   2        4.37       65.91     45.31 o 
   2  11   2      150.06      151.50      8.19 o 
   3  11   2        1.62        1.40      3.95 o 
   4  11   2       21.94       23.27      6.64 o 
   5  11   2       61.10       62.35      5.92 o 
   6  11   2       49.97       57.48      7.56 o 
   7  11   2       65.53       55.85      8.56 o 
   8  11   2        0.69      -15.09      9.22 o 
  -9  12   2       61.13       70.53      9.37 o 
  -8  12   2      662.14      635.02     14.77 o 
  -7  12   2     1214.30     1182.70     18.74 o 
  -6  12   2      244.80      245.05      8.35 o 
  -5  12   2       18.12       21.01      3.21 o 
  -4  12   2      107.85      111.09      4.90 o 
  -3  12   2     1556.72     1571.30     18.56 o 
  -2  12   2     1773.77     1781.57     82.04 o 
  -1  12   2     1865.13     1915.93     57.86 o 
   0  12   2     1536.98     1578.47     33.12 o 
   1  12   2       37.89       95.67     35.08 o 
   2  12   2     1073.31     1010.07     17.91 o 
   3  12   2     1394.05     1358.79     26.38 o 
   4  12   2     1001.48     1007.48     18.88 o 
   5  12   2      402.18      402.40     12.39 o 
   6  12   2       48.23       48.31      8.27 o 
   7  12   2       57.67       60.30     11.18 o 
   8  12   2      198.65      206.28     21.80 o 
  -9  13   2      108.43       96.87     12.72 o 
  -8  13   2       36.34       36.48      6.33 o 
  -7  13   2      166.52      163.81      7.95 o 
  -6  13   2      200.49      204.94      8.10 o 
  -5  13   2      106.67      111.60      6.13 o 
  -4  13   2      244.12      250.94      6.93 o 
  -3  13   2      595.80      555.58     16.86 o 
  -2  13   2       14.25       23.17      5.51 o 
  -1  13   2      119.33      132.45     11.32 o 
   0  13   2     1740.98     1729.33     32.51 o 
   1  13   2     1799.28     1783.13     46.96 o 
   2  13   2      339.91      294.57      9.90 o 
   3  13   2      306.08      303.29     10.67 o 
   4  13   2        2.08        0.56      3.72 o 
   5  13   2      181.55      179.18      9.19 o 
   6  13   2      307.58      301.61     15.79 o 
   7  13   2      212.95      214.23     17.33 o 
  -8  14   2        0.83       -0.09      5.22 o 
  -7  14   2       12.12       12.70      5.58 o 
  -6  14   2      301.58      283.81     13.22 o 
  -5  14   2       50.87       47.20      7.79 o 
  -4  14   2       36.55       42.47      5.72 o 
  -3  14   2       77.38       79.06      8.20 o 
  -2  14   2       18.69       23.82      6.17 o 
  -1  14   2      449.98      480.24     16.50 o 
   0  14   2        7.05       13.33      7.13 o 
   1  14   2      122.52      114.36      9.37 o 
   2  14   2       59.04       62.25      8.29 o 
   3  14   2      180.53      172.96     12.66 o 
   4  14   2       42.47       52.76      6.36 o 
   5  14   2        0.23       -1.93      4.52 o 
   6  14   2        4.67        0.88      6.04 o 
   7  14   2        1.74       -1.68      9.78 o 
  -8  15   2        6.29        3.53      6.01 o 
  -7  15   2       35.89       29.71      6.37 o 
  -6  15   2      190.20      194.86     22.08 o 
  -5  15   2      623.45      631.46     20.99 o 
  -4  15   2      681.41      703.33     17.32 o 
  -3  15   2      891.70      956.36     25.58 o 
  -2  15   2      301.35      281.80     13.60 o 
  -1  15   2      162.53      165.30     10.97 o 
   0  15   2      603.56      630.90     19.55 o 
   1  15   2      704.81      703.19     20.85 o 
   2  15   2      409.22      432.87     16.59 o 
   3  15   2       30.15       32.96      7.39 o 
   4  15   2        0.64       -7.76      4.49 o 
   5  15   2      341.58      309.13     15.13 o 
   6  15   2      582.91      569.51     24.18 o 
  -7  16   2      274.13      245.99     15.51 o 
  -6  16   2       29.29       15.65      7.31 o 
  -5  16   2        6.75        8.51      6.62 o 
  -4  16   2       65.30       64.10      7.28 o 
  -3  16   2      349.56      367.66     15.84 o 
  -2  16   2      685.15      724.57     22.92 o 
  -1  16   2      120.64      128.55     19.71 o 
   0  16   2      141.70      122.73     11.04 o 
   1  16   2        7.63        5.19      5.92 o 
   2  16   2      249.75      228.70     13.49 o 
   3  16   2      121.04      132.99     16.35 o 
   4  16   2       92.92      107.67      9.06 o 
   5  16   2      133.70      139.13     10.11 o 
  -6  17   2       47.86       46.06      9.46 o 
  -5  17   2        1.53        1.32      6.80 o 
  -4  17   2        6.81        4.07      6.64 o 
  -3  17   2        0.27       -6.06      6.71 o 
  -2  17   2      147.94      143.69     11.55 o 
  -1  17   2       14.42       18.33      7.01 o 
   0  17   2       54.38       41.51      8.40 o 
   1  17   2       57.38       65.68      9.19 o 
   2  17   2       56.30       54.69      9.15 o 
   3  17   2       47.45       49.16      9.09 o 
   4  17   2        2.50       -1.42      5.43 o 
  -5  18   2       14.35       12.13      7.66 o 
  -4  18   2      118.87      104.99     30.89 o 
  -3  18   2       61.47       82.32      8.39 o 
  -2  18   2      256.86      295.53     30.19 o 
  -1  18   2      321.57      330.37     16.66 o 
   0  18   2       25.55       27.17      8.38 o 
   1  18   2        1.35        1.85      7.11 o 
   2  18   2      140.88      139.84     12.74 o 
   3  18   2      160.88      165.46     13.74 o 
  -3  19   2       66.21       64.01     10.03 o 
  -2  19   2        2.19       -1.79      7.00 o 
  -1  19   2      172.49      176.69     17.33 o 
   0  19   2       75.68       89.91     11.27 o 
   1  19   2      258.13      257.58     16.11 o 
   2  19   2      168.98      166.41     13.62 o 
 -12   1   3       67.29       80.03      9.59 o 
 -11   1   3       63.64       59.52      5.57 o 
 -10   1   3      192.96      210.25      9.57 o 
  -9   1   3      270.68      288.29      9.79 o 
  -8   1   3      551.42      566.98     12.48 o 
  -7   1   3      675.87      639.90     10.86 o 
  -6   1   3       22.98       18.58      2.54 o 
  -5   1   3       30.76       57.70      3.07 o 
  -4   1   3      278.67      210.02     13.31 o 
  -3   1   3     2454.98     2317.64     21.36 o 
  -2   1   3     1399.54     1429.53     28.37 o 
  -1   1   3      334.36      359.82      9.44 o 
   0   1   3     2310.96     2412.70     27.27 o 
   1   1   3      393.41      400.05      8.32 o 
   2   1   3     4672.12     4504.15     43.48 o 
   3   1   3     3039.49     2928.88     28.75 o 
   4   1   3     1222.01     1218.52     15.56 o 
   5   1   3      160.31      172.28      6.03 o 
   6   1   3       13.47       12.26      3.06 o 
   7   1   3       92.14       93.58      5.87 o 
   8   1   3      807.31      775.12     29.18 o 
   9   1   3      249.28      249.58     13.76 o 
 -12   2   3       92.41       92.88      9.63 o 
 -11   2   3      309.12      338.58     11.90 o 
 -10   2   3      489.73      502.62     11.39 o 
  -9   2   3      353.74      375.28     11.02 o 
  -8   2   3      207.02      217.39      7.96 o 
  -7   2   3      790.28      795.41     11.80 o 
  -6   2   3     1229.09     1169.36     14.02 o 
  -5   2   3     1550.36     1436.60     15.17 o 
  -4   2   3     1335.71     1276.20     21.34 o 
  -3   2   3        1.61        9.49      3.49 o 
  -2   2   3      763.91      787.22      8.59 o 
  -1   2   3     6558.31     6342.92     48.25 o 
   0   2   3     6325.70     6009.95     64.64 o 
   1   2   3      297.32      228.86      4.65 o 
   2   2   3      166.28      250.86      6.58 o 
   3   2   3      101.35      130.41      3.58 o 
   4   2   3     1408.55     1386.25     18.68 o 
   5   2   3     1405.93     1353.31     17.66 o 
   6   2   3       19.21       14.64      3.31 o 
   7   2   3      901.92      918.11     29.69 o 
   8   2   3       17.10       16.52      7.83 o 
   9   2   3      108.20      104.03     10.41 o 
 -12   3   3       26.02        5.87      8.66 o 
 -11   3   3        7.71        4.99      4.87 o 
 -10   3   3       21.91       18.05      4.82 o 
  -9   3   3       55.75       47.08      5.13 o 
  -8   3   3       36.46       30.06      5.57 o 
  -7   3   3      221.41      210.33      7.17 o 
  -6   3   3       35.20       26.50      2.66 o 
  -5   3   3       19.64       20.87      2.04 o 
  -4   3   3       16.62       22.46      3.58 o 
  -3   3   3      327.55      351.91      5.58 o 
  -2   3   3      501.55      530.20      6.84 o 
  -1   3   3     1709.35     1756.31     19.69 o 
   0   3   3      220.34      257.33      5.73 o 
   1   3   3        2.57        3.13      1.43 o 
   2   3   3      429.77      523.54     10.86 o 
   3   3   3      324.14      373.95      6.55 o 
   4   3   3      690.69      679.38     12.30 o 
   5   3   3       83.62       85.52      6.52 o 
   6   3   3        0.55       -0.23      3.03 o 
   7   3   3       84.26       73.96      7.72 o 
   8   3   3       49.36       40.91     12.30 o 
   9   3   3        1.84       -7.41      5.73 o 
 -11   4   3      156.07      176.56     13.07 o 
 -10   4   3      917.19      910.96     18.34 o 
  -9   4   3      340.98      315.09     12.94 o 
  -8   4   3       49.04       56.07      4.93 o 
  -7   4   3     1839.82     1843.95     24.04 o 
  -6   4   3     1731.99     1657.76     18.02 o 
  -5   4   3     2615.34     2530.96     23.50 o 
  -4   4   3      421.59      396.37      7.02 o 
  -3   4   3       68.61       72.71      2.77 o 
  -2   4   3      236.70      226.77      3.70 o 
  -1   4   3     3393.45     3263.83     30.94 o 
   0   4   3     1643.52     1564.65     17.32 o 
   1   4   3     1711.69     1566.29     23.04 o 
   2   4   3      150.12      205.14      5.55 o 
   3   4   3        5.79        9.44      1.78 o 
   4   4   3      412.10      366.74      8.80 o 
   5   4   3      397.25      414.40     10.25 o 
   6   4   3     1107.63     1116.40     45.70 o 
   7   4   3      241.80      225.03     11.73 o 
   8   4   3        9.62        4.56      5.72 o 
   9   4   3       19.80       23.44      7.68 o 
 -11   5   3        2.65       -1.86      4.68 o 
 -10   5   3      231.95      235.50      9.81 o 
  -9   5   3      292.94      300.68     12.75 o 
  -8   5   3      573.04      564.90     16.30 o 
  -7   5   3     1043.66     1102.15     17.28 o 
  -6   5   3       59.05       54.80      3.47 o 
  -5   5   3     1305.94     1275.25     14.26 o 
  -4   5   3     2236.02     2243.13     18.86 o 
  -3   5   3     5963.16     5778.33     41.21 o 
  -2   5   3     4837.03     4747.63     34.38 o 
  -1   5   3     3581.01     3833.42     31.64 o 
   0   5   3      324.50      366.92      7.95 o 
   1   5   3        7.35        8.32      2.16 o 
   2   5   3     4883.34     4882.15     40.59 o 
   3   5   3     2530.26     2424.88     23.24 o 
   4   5   3     1203.83     1232.92     34.32 o 
   5   5   3      188.60      158.10     12.86 o 
   6   5   3      118.71      128.37     11.18 o 
   7   5   3      264.50      256.98     15.65 o 
   8   5   3      520.52      535.53     24.60 o 
   9   5   3      281.48      267.56     24.46 o 
 -11   6   3        0.32       -0.91      4.77 o 
 -10   6   3       15.32       11.28      4.94 o 
  -9   6   3      168.77      168.51     10.27 o 
  -8   6   3       44.46       36.77      5.73 o 
  -7   6   3        8.93       10.61      4.25 o 
  -6   6   3       76.13       82.96      4.73 o 
  -5   6   3      103.79      103.49      3.85 o 
  -4   6   3        3.46        1.93      1.65 o 
  -3   6   3       61.31       53.25      2.38 o 
  -2   6   3      230.95      271.91      4.72 o 
  -1   6   3      182.99      182.01      6.77 o 
   0   6   3      203.74      259.07     27.73 o 
   1   6   3        0.16        3.05      1.69 o 
   2   6   3      290.19      293.29      6.60 o 
   3   6   3      522.13      577.18     11.24 o 
   4   6   3      326.88      338.13     15.37 o 
   5   6   3      315.49      287.34     15.93 o 
   6   6   3        2.94        6.72      4.93 o 
   7   6   3       53.50       60.20      8.07 o 
   8   6   3       17.71        6.37     14.26 o 
   9   6   3       88.45      125.78     17.33 o 
 -11   7   3       19.26       27.46      7.12 o 
 -10   7   3      123.80      128.73     11.24 o 
  -9   7   3      424.87      413.22     16.25 o 
  -8   7   3     1495.63     1453.54     28.64 o 
  -7   7   3     1472.03     1473.29     62.05 o 
  -6   7   3      169.24      169.99     11.46 o 
  -5   7   3        0.63        3.53      2.14 o 
  -4   7   3     1917.20     1833.62     16.76 o 
  -3   7   3       90.18       89.63      3.86 o 
  -2   7   3      561.55      511.73      6.99 o 
  -1   7   3     1252.47     1282.21     13.78 o 
   0   7   3      643.46      677.83     10.16 o 
   1   7   3     1927.04     2109.14     23.01 o 
   2   7   3     3849.54     3834.35     90.14 o 
   3   7   3     3907.93     3735.16     55.20 o 
   4   7   3     1372.10     1370.28     20.91 o 
   5   7   3      302.16      299.64     12.32 o 
   6   7   3       46.89       53.19      7.69 o 
   7   7   3      454.65      463.71     26.69 o 
   8   7   3      149.55      154.94     11.90 o 
   9   7   3      215.81      219.14     21.52 o 
 -11   8   3      286.56      329.54     22.64 o 
 -10   8   3      448.50      425.06     13.34 o 
  -9   8   3      200.47      194.46     12.83 o 
  -8   8   3       75.15       75.37      8.10 o 
  -7   8   3      959.03      921.79     21.24 o 
  -6   8   3     1299.51     1293.22     20.42 o 
  -5   8   3     2796.64     2711.11     27.42 o 
  -4   8   3     1774.87     1814.46     19.10 o 
  -3   8   3      100.04      119.95      5.67 o 
  -2   8   3       35.18       28.64      2.40 o 
  -1   8   3     5213.28     5256.40     43.39 o 
   0   8   3     8069.26     8124.63     72.70 o 
   1   8   3     2240.76     2229.01     32.66 o 
   2   8   3      483.81      506.97     13.57 o 
   3   8   3       22.44       25.74      4.77 o 
   4   8   3      542.57      527.33     12.41 o 
   5   8   3     1886.28     1731.29     44.72 o 
   6   8   3     1162.21     1064.66     34.94 o 
   7   8   3      329.89      349.46     20.26 o 
   8   8   3        1.99        2.24      6.11 o 
 -10   9   3       96.82       79.10      7.50 o 
  -9   9   3      136.07      147.22     11.44 o 
  -8   9   3       42.39       49.33      9.06 o 
  -7   9   3      225.98      225.82     15.65 o 
  -6   9   3        0.50        0.42      3.43 o 
  -5   9   3       84.38       82.59      4.76 o 
  -4   9   3      169.37      163.36      9.24 o 
  -3   9   3      596.54      623.40      8.55 o 
  -2   9   3        5.37        3.03      1.83 o 
  -1   9   3      395.54      391.56      7.10 o 
   0   9   3     1207.02     1305.86     18.60 o 
   1   9   3       45.54       50.80      5.59 o 
   2   9   3      298.29      310.72     11.02 o 
   3   9   3       67.71       61.54      7.55 o 
   4   9   3       47.72       46.91      6.73 o 
   5   9   3      134.71      100.92     61.91 o 
   6   9   3       53.90       45.67      7.52 o 
   7   9   3        6.77        7.88      6.43 o 
   8   9   3        3.45       -0.48      6.24 o 
 -10  10   3      220.12      217.77     10.39 o 
  -9  10   3      431.10      383.77     12.52 o 
  -8  10   3        0.28        2.98      4.12 o 
  -7  10   3      963.90      952.40     15.78 o 
  -6  10   3      942.53      904.63     17.46 o 
  -5  10   3     1686.23     1663.00     24.26 o 
  -4  10   3     1073.46     1071.31     14.95 o 
  -3  10   3       47.36       43.35      3.75 o 
  -2  10   3       93.47       99.58      5.00 o 
  -1  10   3     1301.70     1305.65     18.53 o 
   0  10   3     4102.21     4094.54     43.66 o 
   1  10   3      894.20      929.98     19.10 o 
   2  10   3        3.95        0.49      3.85 o 
   3  10   3       14.47       16.36      4.82 o 
   4  10   3      292.22      289.12     24.02 o 
   5  10   3      842.59      863.22     50.59 o 
   6  10   3      696.47      698.51     42.90 o 
   7  10   3      113.90      102.18     10.42 o 
   8  10   3        1.21      -13.14      9.22 o 
 -10  11   3      134.94      169.94     12.41 o 
  -9  11   3      236.83      264.75      9.81 o 
  -8  11   3     1056.64     1052.90     19.32 o 
  -7  11   3      635.85      644.26     13.16 o 
  -6  11   3        0.42       -1.91      2.94 o 
  -5  11   3       10.25       15.86      6.41 o 
  -4  11   3     4527.66     4458.93     41.80 o 
  -3  11   3     4843.90     4742.24     43.25 o 
  -2  11   3     1696.96     1724.78     29.99 o 
  -1  11   3     1452.61     1412.96     20.14 o 
   0  11   3       32.41       33.34      4.03 o 
   1  11   3      581.53      569.88     12.66 o 
   2  11   3     1291.23     1198.04     23.88 o 
   3  11   3     1178.89     1101.64     23.51 o 
   4  11   3      671.61      689.44     21.77 o 
   5  11   3      126.48      148.80     20.68 o 
   6  11   3       29.49       22.31      6.18 o 
   7  11   3      397.71      349.67     21.52 o 
  -9  12   3        4.12       -2.58      3.87 o 
  -8  12   3       44.72       41.50      5.44 o 
  -7  12   3       88.25       85.54      6.18 o 
  -6  12   3       11.98        8.06      3.50 o 
  -5  12   3       67.44       71.86      4.94 o 
  -4  12   3      816.44      779.21     19.22 o 
  -3  12   3      159.34      157.91      7.80 o 
  -2  12   3       59.66       65.86      6.80 o 
  -1  12   3       81.90       78.84      7.30 o 
   0  12   3      553.93      488.10     11.56 o 
   1  12   3       19.10       18.84      4.22 o 
   2  12   3       59.44       47.39      5.97 o 
   3  12   3        0.08       -0.73      4.42 o 
   4  12   3        0.33        1.56      5.97 o 
   5  12   3      146.84      163.57     11.13 o 
   6  12   3       78.39       59.26     11.46 o 
   7  12   3       82.63       71.40     12.02 o 
  -9  13   3      161.05      167.91      8.77 o 
  -8  13   3      264.29      268.92      9.84 o 
  -7  13   3      340.82      347.22     10.43 o 
  -6  13   3      549.82      535.02     15.69 o 
  -5  13   3       18.28       15.60      3.67 o 
  -4  13   3      352.49      366.00     11.37 o 
  -3  13   3      901.55      908.22     29.63 o 
  -2  13   3      651.20      652.17     19.85 o 
  -1  13   3      122.05      130.47     17.89 o 
   0  13   3        2.57        7.34      5.04 o 
   1  13   3      400.67      387.43     18.59 o 
   2  13   3     1128.10     1136.72     31.61 o 
   3  13   3      760.12      758.69     20.14 o 
   4  13   3      235.38      244.64     10.04 o 
   5  13   3        0.80        3.12      5.63 o 
   6  13   3       38.60       36.77     11.32 o 
   7  13   3       58.71       42.49     14.53 o 
  -8  14   3       25.23       18.67      4.90 o 
  -7  14   3      472.82      464.47     12.47 o 
  -6  14   3      251.09      274.25     13.15 o 
  -5  14   3      715.49      672.06     23.76 o 
  -4  14   3      984.40      953.15     35.92 o 
  -3  14   3        0.13        4.42      4.25 o 
  -2  14   3      197.10      198.64     11.22 o 
  -1  14   3     1117.45     1091.22     25.38 o 
   0  14   3     1674.13     1668.89     33.10 o 
   1  14   3      883.08      854.67     30.89 o 
   2  14   3      169.05      172.30     13.98 o 
   3  14   3       42.81       38.34      5.73 o 
   4  14   3       90.37       98.32      7.74 o 
   5  14   3      620.42      623.41     20.29 o 
   6  14   3      742.69      765.46     27.53 o 
  -8  15   3      157.03      165.58     10.89 o 
  -7  15   3       19.92       11.05      9.92 o 
  -6  15   3       43.22       38.45      8.40 o 
  -5  15   3       17.63       17.47      6.52 o 
  -4  15   3      122.46       94.80     12.72 o 
  -3  15   3      233.33      215.31     10.02 o 
  -2  15   3        4.66        2.51      5.63 o 
  -1  15   3      184.18      202.29     11.73 o 
   0  15   3       30.85       21.06      6.42 o 
   1  15   3       69.64       76.17      9.08 o 
   2  15   3       86.41       97.56      9.98 o 
   3  15   3        1.62        4.46      6.42 o 
   4  15   3      100.25       97.51      9.16 o 
   5  15   3       43.62       39.54      8.46 o 
  -7  16   3        0.75        6.51      7.20 o 
  -6  16   3      156.30      171.55     13.63 o 
  -5  16   3      175.31      178.35     12.94 o 
  -4  16   3      141.24      130.23     21.38 o 
  -3  16   3      350.55      318.70     13.45 o 
  -2  16   3      217.88      197.33     12.43 o 
  -1  16   3      480.47      467.99     17.67 o 
   0  16   3       90.47      108.04     10.37 o 
   1  16   3      135.43      122.61     10.87 o 
   2  16   3       34.93       39.02      8.16 o 
   3  16   3       41.73       24.01      8.10 o 
   4  16   3       67.88       71.71     10.51 o 
   5  16   3      183.54      196.40     18.31 o 
  -6  17   3       48.74       36.03      9.09 o 
  -5  17   3       90.49      101.30     11.16 o 
  -4  17   3      396.13      401.51     17.87 o 
  -3  17   3      509.05      440.98     40.81 o 
  -2  17   3      408.15      388.98     16.63 o 
  -1  17   3       12.86       14.18      6.60 o 
   0  17   3        2.21       -4.06      6.04 o 
   1  17   3       72.22       84.12     10.17 o 
   2  17   3      339.32      312.43     27.95 o 
   3  17   3      287.70      288.59     16.30 o 
   4  17   3      167.05      169.86     10.94 o 
  -5  18   3       17.29       14.45      8.20 o 
  -4  18   3        2.26       -1.48      6.71 o 
  -3  18   3       11.97        8.58      7.05 o 
  -2  18   3        8.01       17.92      8.16 o 
  -1  18   3        7.16        2.75      6.80 o 
   0  18   3       63.01       63.17      9.68 o 
   1  18   3       60.50       51.31     11.46 o 
   2  18   3        1.92       -3.04      7.24 o 
  -3  19   3      135.39      145.36     13.40 o 
  -2  19   3      107.97      106.21     17.05 o 
  -1  19   3        0.54       -0.43      7.83 o 
   0  19   3        1.79        2.50      7.50 o 
   1  19   3        1.74       -2.25      7.36 o 
 -12   0   4       15.06       13.94      6.91 o 
 -11   0   4      343.77      381.53     22.36 o 
 -10   0   4     1145.54     1093.45     35.22 o 
  -9   0   4      642.33      687.04     29.91 o 
  -8   0   4      513.54      549.21     15.22 o 
  -7   0   4      299.58      290.07     10.45 o 
  -6   0   4      722.49      674.52     14.91 o 
  -5   0   4     1334.45     1243.05     20.44 o 
  -4   0   4      608.12      430.13     10.07 o 
  -3   0   4     5644.81     5491.37     61.55 o 
  -2   0   4     2903.30     2871.45     34.29 o 
  -1   0   4      242.90      233.54      5.37 o 
   0   0   4     2139.85     2077.47     27.65 o 
   1   0   4       15.23       32.01      6.43 o 
   2   0   4     5456.21     5300.98     63.68 o 
   3   0   4     9763.37     9892.09    135.70 o 
   4   0   4      515.39      521.85     14.21 o 
   5   0   4      365.30      377.57     12.97 o 
   6   0   4      283.07      272.92     12.08 o 
   7   0   4      997.27     1009.69     24.67 o 
   8   0   4      488.76      435.32     17.27 o 
 -12   1   4       92.14      104.22      8.12 o 
 -11   1   4       68.95       64.83      8.49 o 
 -10   1   4      108.18      116.16      7.68 o 
  -9   1   4        2.13        5.78      3.56 o 
  -8   1   4      180.80      193.01      7.66 o 
  -7   1   4     1500.10     1490.24     18.16 o 
  -6   1   4      311.70      321.09      7.12 o 
  -5   1   4      540.99      516.41      9.71 o 
  -4   1   4       99.85      102.33      2.87 o 
  -3   1   4      235.75      245.62      9.14 o 
  -2   1   4     4671.42     4582.45     44.26 o 
  -1   1   4     2556.19     2590.75     22.17 o 
   0   1   4     1637.63     1612.98     16.38 o 
   1   1   4     1405.33     1649.31     17.16 o 
   2   1   4        2.03        2.42      1.83 o 
   3   1   4      166.43      182.72      5.85 o 
   4   1   4      855.02      841.64     13.12 o 
   5   1   4       67.52       73.90      4.75 o 
   6   1   4      149.05      151.73      6.69 o 
   7   1   4       64.24       69.82      5.77 o 
   8   1   4       20.24       16.94      8.80 o 
   9   1   4       86.56       96.86     10.90 o 
 -12   2   4        1.11       -3.10      6.12 o 
 -11   2   4        4.83        6.93      5.10 o 
 -10   2   4      215.91      213.98      9.35 o 
  -9   2   4      149.99      160.53      7.75 o 
  -8   2   4       75.99       82.14     10.22 o 
  -7   2   4      342.79      340.93     12.53 o 
  -6   2   4       64.95       63.72      4.35 o 
  -5   2   4      417.66      392.77      8.37 o 
  -4   2   4      471.15      449.10      7.04 o 
  -3   2   4      225.98      175.51      4.48 o 
  -2   2   4     2747.25     2890.53     33.16 o 
  -1   2   4       12.29       19.87      1.45 o 
   0   2   4        2.46       20.28     15.98 o 
   1   2   4       35.47       67.11      3.19 o 
   2   2   4      505.86      437.99      8.00 o 
   3   2   4      957.81      960.04     13.40 o 
   4   2   4       78.39       78.92      4.48 o 
   5   2   4       48.77       50.60      4.31 o 
   6   2   4      317.23      334.41      9.38 o 
   7   2   4      136.31      165.92     10.98 o 
   8   2   4      168.61      172.68     12.41 o 
   9   2   4       53.33       65.25      9.75 o 
 -12   3   4      188.99      191.88     12.33 o 
 -11   3   4      427.85      443.42     17.36 o 
 -10   3   4      446.26      421.07     12.55 o 
  -9   3   4        4.85        5.25      3.68 o 
  -8   3   4     1363.19     1368.73     23.71 o 
  -7   3   4     2657.26     2562.64     30.41 o 
  -6   3   4     3147.14     3017.73     33.04 o 
  -5   3   4     1012.46      959.77     12.02 o 
  -4   3   4      295.27      318.80      5.91 o 
  -3   3   4      132.54      113.76      3.55 o 
  -2   3   4     4570.85     4517.14     61.73 o 
  -1   3   4    13255.53    12894.05    166.43 o 
   0   3   4     4049.29     3702.22     43.49 o 
   1   3   4        6.57       11.25      6.01 o 
   2   3   4        6.10       19.54      2.36 o 
   3   3   4     1037.00     1024.09     12.61 o 
   4   3   4     1263.38     1241.17     20.98 o 
   5   3   4      958.69      936.50     17.56 o 
   6   3   4      723.14      742.66     20.11 o 
   7   3   4       50.63       47.74      7.39 o 
   8   3   4      124.30      138.23     11.22 o 
   9   3   4      169.16      153.45     19.29 o 
 -12   4   4        4.38       -8.38      5.92 o 
 -11   4   4      113.98      106.30     23.90 o 
 -10   4   4      473.24      471.12     16.89 o 
  -9   4   4      184.63      193.61      8.44 o 
  -8   4   4      117.99      132.02      6.68 o 
  -7   4   4       20.77       24.28      3.74 o 
  -6   4   4      624.81      645.09     11.95 o 
  -5   4   4     1066.53     1051.60     12.96 o 
  -4   4   4      705.67      627.02      8.91 o 
  -3   4   4     5155.98     5170.42     54.26 o 
  -2   4   4      249.11      300.55     18.62 o 
  -1   4   4     2734.53     3041.41     26.27 o 
   0   4   4     1869.43     1871.39     17.86 o 
   1   4   4      697.55      689.21     11.18 o 
   2   4   4     1258.84     1198.14     19.74 o 
   3   4   4     1474.47     1515.67     20.50 o 
   4   4   4      484.07      488.93     10.96 o 
   5   4   4      223.68      228.72     11.33 o 
   6   4   4       56.34       51.95     15.23 o 
   7   4   4      300.87      292.24     14.02 o 
   8   4   4      168.70      171.89     12.72 o 
   9   4   4       10.25        4.19     10.90 o 
 -12   5   4       44.23       51.43     12.86 o 
 -11   5   4      167.46      169.70     10.40 o 
 -10   5   4      345.92      343.51     21.38 o 
  -9   5   4       77.19       90.18      8.40 o 
  -8   5   4       53.52       47.16      4.64 o 
  -7   5   4      166.20      168.93      6.77 o 
  -6   5   4     1023.88     1010.97     15.68 o 
  -5   5   4     2019.44     1983.94     20.48 o 
  -4   5   4      225.44      211.29      4.16 o 
  -3   5   4       30.65       36.73      1.99 o 
  -2   5   4       13.12       25.72      2.22 o 
  -1   5   4     3592.27     3801.56     32.14 o 
   0   5   4      804.61      818.15     10.19 o 
   1   5   4      382.09      404.96      8.35 o 
   2   5   4       69.71       79.98      4.39 o 
   3   5   4       81.44       70.02      9.58 o 
   4   5   4      124.26       73.33     55.34 o 
   5   5   4      595.56      607.59     46.68 o 
   6   5   4      229.16      236.70     15.79 o 
   7   5   4        2.52        5.08      5.63 o 
   8   5   4        4.01        3.06      6.09 o 
 -11   6   4      127.56      132.51      9.95 o 
 -10   6   4      895.98      885.41     25.99 o 
  -9   6   4      992.19      975.26     23.62 o 
  -8   6   4      289.81      289.23     12.15 o 
  -7   6   4      237.35      238.25      7.93 o 
  -6   6   4       66.22       70.54      4.11 o 
  -5   6   4     2076.22     1995.13     20.87 o 
  -4   6   4     4160.57     3979.85     52.68 o 
  -3   6   4     4694.78     4622.42     34.62 o 
  -2   6   4     4214.96     4427.99     58.42 o 
  -1   6   4       76.82       85.63      4.10 o 
   0   6   4      399.33      403.74      8.02 o 
   1   6   4     1760.14     1758.04     21.12 o 
   2   6   4     5269.04     5209.93     50.90 o 
   3   6   4     1755.27     1695.48     29.29 o 
   4   6   4       19.13       28.89      5.57 o 
   5   6   4       71.02       76.39      7.92 o 
   6   6   4      545.52      573.93     25.44 o 
   7   6   4      508.64      497.53     47.10 o 
   8   6   4      292.39      280.50     15.22 o 
 -11   7   4       25.08       31.77      6.87 o 
 -10   7   4       12.52       12.41      6.69 o 
  -9   7   4       74.04       75.06      8.50 o 
  -8   7   4     1001.59      977.40     26.97 o 
  -7   7   4      466.88      471.36     11.94 o 
  -6   7   4      743.83      731.59     14.19 o 
  -5   7   4      101.89      102.33      4.40 o 
  -4   7   4       82.55       86.98      3.29 o 
  -3   7   4      109.62      103.40      3.44 o 
  -2   7   4     1608.60     1711.41     15.90 o 
  -1   7   4     1327.20     1411.75     17.63 o 
   0   7   4      927.41      833.51     14.43 o 
   1   7   4      207.47      212.01      6.06 o 
   2   7   4        0.06        1.74      2.90 o 
   3   7   4     1168.73     1162.65     35.36 o 
   4   7   4      883.60      900.30     29.35 o 
   5   7   4      425.08      406.40     20.12 o 
   6   7   4      331.31      314.10     14.28 o 
   7   7   4        0.23       -3.47      5.64 o 
   8   7   4       56.26       64.29     14.81 o 
 -11   8   4       46.38       38.30      8.53 o 
 -10   8   4       45.90       42.15      6.27 o 
  -9   8   4      176.29      176.06     16.35 o 
  -8   8   4       42.66       32.54      7.97 o 
  -7   8   4        8.81       13.70      4.03 o 
  -6   8   4      388.64      393.48     10.64 o 
  -5   8   4      260.40      290.55      8.74 o 
  -4   8   4      685.16      647.17      8.81 o 
  -3   8   4      233.09      239.66      6.58 o 
  -2   8   4      219.37      238.24      5.09 o 
  -1   8   4     1798.09     1810.59     23.70 o 
   0   8   4        1.94        2.87      2.35 o 
   1   8   4      232.13      236.43      9.26 o 
   2   8   4     1062.28     1069.39     56.18 o 
   3   8   4       29.65       33.99      5.63 o 
   4   8   4      558.52      541.33     29.07 o 
   5   8   4        2.91       -0.16      6.01 o 
   6   8   4       97.18       77.39      8.83 o 
   7   8   4       83.52       82.03      9.94 o 
   8   8   4       68.41       61.49     15.09 o 
 -11   9   4      178.19      189.51     19.29 o 
 -10   9   4      277.55      275.32     17.79 o 
  -9   9   4       32.86       33.02      5.85 o 
  -8   9   4      617.16      606.58     15.16 o 
  -7   9   4     1230.13     1192.26     20.85 o 
  -6   9   4     1261.40     1274.15     20.98 o 
  -5   9   4     2371.52     2258.84     29.08 o 
  -4   9   4       13.39       10.82      3.21 o 
  -3   9   4      368.45      346.59      6.60 o 
  -2   9   4     1853.74     1859.40     17.72 o 
  -1   9   4     4477.33     4482.14     38.91 o 
   0   9   4     4234.17     4236.33     54.64 o 
   1   9   4      463.04      459.43     12.56 o 
   2   9   4      258.63      259.96     27.11 o 
   3   9   4      504.57      537.97     19.01 o 
   4   9   4      167.00      191.41     10.65 o 
   5   9   4      808.62      791.76     72.81 o 
   6   9   4      624.15      638.68     41.51 o 
   7   9   4        2.30       -1.53      5.74 o 
   8   9   4       11.78        4.75     11.74 o 
 -10  10   4      165.94      153.85      9.39 o 
  -9  10   4      413.63      440.84     11.76 o 
  -8  10   4      265.23      256.62     10.53 o 
  -7  10   4       51.88       55.79      6.10 o 
  -6  10   4        2.17        6.14      3.69 o 
  -5  10   4     2506.32     2431.13     31.32 o 
  -4  10   4      855.84      841.34     15.33 o 
  -3  10   4      287.45      264.75      6.88 o 
  -2  10   4      127.70      131.41      4.48 o 
  -1  10   4       39.00       54.42      4.43 o 
   0  10   4      290.54      283.42     10.46 o 
   1  10   4      492.47      465.37     19.85 o 
   2  10   4     1519.85     1504.13     35.08 o 
   3  10   4      638.68      627.32     50.59 o 
   4  10   4       14.01       22.40      5.81 o 
   5  10   4        6.90        6.96      5.61 o 
   6  10   4      178.47      205.78     13.13 o 
   7  10   4      134.12      119.67     11.61 o 
 -10  11   4       49.74       43.16      7.12 o 
  -9  11   4       13.95       12.01      4.37 o 
  -8  11   4       15.73       14.63      5.08 o 
  -7  11   4      252.19      239.07     10.10 o 
  -6  11   4      165.88      166.70      9.38 o 
  -5  11   4       20.13       21.14      4.42 o 
  -4  11   4      703.73      681.83     14.28 o 
  -3  11   4       35.82       45.00      3.94 o 
  -2  11   4       72.34       80.49      5.68 o 
  -1  11   4      394.34      412.70     10.27 o 
   0  11   4      147.44      137.88      6.77 o 
   1  11   4       10.56        5.31      4.19 o 
   2  11   4      216.06      234.73     13.56 o 
   3  11   4       37.60       36.22      6.42 o 
   4  11   4       22.09       28.55      6.77 o 
   5  11   4       93.48       99.54      9.79 o 
   6  11   4       10.44       12.00      6.91 o 
   7  11   4       17.44       -2.24     11.74 o 
  -9  12   4      443.54      428.25     12.26 o 
  -8  12   4      394.83      398.84     11.32 o 
  -7  12   4      166.85      172.28      9.20 o 
  -6  12   4        8.73        5.66      4.35 o 
  -5  12   4     1287.55     1268.36     21.46 o 
  -4  12   4     2729.60     2676.18     33.89 o 
  -3  12   4     1238.01     1202.85     28.16 o 
  -2  12   4      279.82      304.21     30.19 o 
  -1  12   4       71.51       73.92     11.04 o 
   0  12   4      150.27      159.05      7.53 o 
   1  12   4     1278.42     1263.39     75.61 o 
   2  12   4     1035.99     1064.09     23.88 o 
   3  12   4      676.92      665.90     31.72 o 
   4  12   4       49.09       54.79      7.68 o 
   5  12   4       75.45       78.82      9.50 o 
   6  12   4      325.60      333.48     16.03 o 
  -9  13   4        0.93       -1.14      4.54 o 
  -8  13   4      324.86      308.24     10.31 o 
  -7  13   4      178.54      194.22      8.19 o 
  -6  13   4      456.58      428.37     13.06 o 
  -5  13   4      484.12      450.59     15.68 o 
  -4  13   4      107.37      110.42     19.15 o 
  -3  13   4       64.28       58.82      7.48 o 
  -2  13   4        7.78        3.71      4.57 o 
  -1  13   4      262.74      280.57     12.61 o 
   0  13   4     1124.78     1079.98     28.79 o 
   1  13   4      209.76      210.15      9.11 o 
   2  13   4        6.29        3.63      4.70 o 
   3  13   4       41.69       37.02      7.19 o 
   4  13   4      331.92      341.93     32.00 o 
   5  13   4      412.81      374.11     38.57 o 
  -8  14   4       16.58       19.96      4.96 o 
  -7  14   4       77.50       65.30      6.03 o 
  -6  14   4       64.72       50.76      8.49 o 
  -5  14   4        0.16        1.47      5.52 o 
  -4  14   4       22.99       29.52      7.01 o 
  -3  14   4      134.81      129.90     10.28 o 
  -2  14   4       12.32       12.04      5.87 o 
  -1  14   4       50.96       50.74      7.69 o 
   0  14   4       39.69       50.02      7.41 o 
   1  14   4       46.01       40.38      7.69 o 
   2  14   4      112.92      108.65      7.79 o 
   3  14   4       58.89       61.48     14.39 o 
   4  14   4       10.75        6.56      6.49 o 
   5  14   4      126.31      109.07     23.20 o 
  -8  15   4       72.43       87.08      8.35 o 
  -7  15   4      397.26      390.22     18.17 o 
  -6  15   4      688.84      660.98     34.66 o 
  -5  15   4       15.62       15.77      6.62 o 
  -4  15   4        1.30        0.63      6.57 o 
  -3  15   4       46.79       42.47     14.95 o 
  -2  15   4      407.68      413.40     16.10 o 
  -1  15   4      624.63      606.84     19.34 o 
   0  15   4      700.58      687.52     60.37 o 
   1  15   4      170.70      169.77     11.96 o 
   2  15   4        0.40       -5.18      5.61 o 
   3  15   4      144.69      149.91     12.15 o 
   4  15   4      494.65      482.52     18.74 o 
   5  15   4      324.28      334.20     53.67 o 
  -7  16   4       54.28       68.13     10.65 o 
  -6  16   4       11.97       19.35      8.07 o 
  -5  16   4      368.73      333.95     26.27 o 
  -4  16   4      320.34      330.68     16.10 o 
  -3  16   4      231.51      218.70     13.13 o 
  -2  16   4       56.61       59.26     12.58 o 
  -1  16   4        4.60        1.26      5.92 o 
   0  16   4       44.75       47.92      8.29 o 
   1  16   4      313.57      322.81     25.58 o 
   2  16   4      192.95      191.38     13.33 o 
   3  16   4      221.38      210.36     14.33 o 
   4  16   4        5.55       11.29      7.90 o 
  -6  17   4       41.69       44.34     11.18 o 
  -5  17   4       26.84       15.27      7.44 o 
  -4  17   4        2.21       -4.10      5.57 o 
  -3  17   4        4.72        7.70     10.06 o 
  -2  17   4       78.91       76.18     10.06 o 
  -1  17   4       53.46       55.88      8.99 o 
   0  17   4        2.56        1.73      6.12 o 
   1  17   4        4.89        3.99      6.42 o 
   2  17   4       10.65       16.05      7.59 o 
   3  17   4       12.67       11.18      7.71 o 
  -5  18   4      235.05      234.21     15.28 o 
  -4  18   4      275.58      281.93     16.10 o 
  -3  18   4      403.13      362.40     31.72 o 
  -2  18   4       14.79       21.84      8.00 o 
  -1  18   4       19.10        5.31      7.51 o 
   0  18   4       69.66       81.94     10.77 o 
   1  18   4      132.32      161.93     13.74 o 
  -2  19   4      207.18      158.23     30.19 o 
  -1  19   4      109.71      108.17     17.61 o 
 -12   1   5      104.64      120.78     28.23 o 
 -11   1   5      875.71      948.18     35.92 o 
 -10   1   5     1095.16     1084.05     25.52 o 
  -9   1   5      308.56      324.17     12.27 o 
  -8   1   5      162.04      161.53      7.24 o 
  -7   1   5       82.60       85.38      4.75 o 
  -6   1   5     1461.17     1482.28     17.56 o 
  -5   1   5     1735.27     1567.16     14.87 o 
  -4   1   5     6004.70     5867.73     68.05 o 
  -3   1   5     6906.37     7164.96     55.86 o 
  -2   1   5       33.96       37.12      3.26 o 
  -1   1   5     1099.07     1107.29     10.87 o 
   0   1   5     1907.39     1797.79     20.09 o 
   1   1   5     3539.95     3476.40     31.89 o 
   2   1   5     4370.74     4452.06     40.14 o 
   3   1   5     1429.47     1421.21     18.16 o 
   4   1   5       55.20       62.78      4.64 o 
   5   1   5      623.41      594.59     12.17 o 
   6   1   5     1015.09     1002.68     17.05 o 
   7   1   5      575.84      565.49     13.53 o 
   8   1   5      104.29      108.26     10.85 o 
 -12   2   5      407.36      424.30     25.99 o 
 -11   2   5       53.74       52.41      6.38 o 
 -10   2   5       11.41       15.18      4.76 o 
  -9   2   5        6.90        4.42      3.67 o 
  -8   2   5     2207.22     2186.39     28.71 o 
  -7   2   5     6087.96     5929.58     82.94 o 
  -6   2   5      553.86      513.23     10.62 o 
  -5   2   5        2.47       25.23     14.31 o 
  -4   2   5        6.75        5.00      1.73 o 
  -3   2   5    11572.30    11767.01    177.96 o 
  -2   2   5     8419.54     8657.61     59.65 o 
  -1   2   5     7402.22     7152.87     73.16 o 
   0   2   5     1013.15      995.37     20.56 o 
   1   2   5        0.04       -1.31      1.63 o 
   2   2   5     1377.76     1394.59     17.13 o 
   3   2   5     1542.42     1514.94     18.99 o 
   4   2   5     1427.36     1454.94     27.07 o 
   5   2   5      544.34      550.20     11.86 o 
   6   2   5      121.53      130.67      6.90 o 
   7   2   5       94.40       99.56     10.14 o 
   8   2   5      259.61      263.00     14.79 o 
 -12   3   5        1.94        2.99      6.77 o 
 -11   3   5       18.22       13.56      6.42 o 
 -10   3   5        4.21        3.13      4.19 o 
  -9   3   5       46.71       52.69      5.36 o 
  -8   3   5      203.00      196.21      7.88 o 
  -7   3   5      329.72      335.42      9.29 o 
  -6   3   5      710.86      714.76     10.75 o 
  -5   3   5        7.38        9.76      2.19 o 
  -4   3   5        0.03        5.11      1.65 o 
  -3   3   5        0.88        5.37      1.61 o 
  -2   3   5        9.53       20.30      2.04 o 
  -1   3   5      610.76      672.61      9.03 o 
   0   3   5      741.05      802.77     10.02 o 
   1   3   5       59.96       87.79      4.59 o 
   2   3   5        1.04        1.46      2.02 o 
   3   3   5        1.42        0.16      2.47 o 
   4   3   5      246.63      246.70      7.64 o 
   5   3   5       38.22       35.71      5.06 o 
   6   3   5        3.02        1.35      5.41 o 
   7   3   5        1.30        1.67      5.63 o 
   8   3   5        0.16        4.72      6.82 o 
 -12   4   5      158.49      186.71     18.17 o 
 -11   4   5      102.72      107.21     14.39 o 
 -10   4   5       26.63       28.11      6.42 o 
  -9   4   5      274.10      268.34      9.56 o 
  -8   4   5      915.73      909.95     16.56 o 
  -7   4   5     2955.41     2960.04     34.26 o 
  -6   4   5     3762.02     3661.65     33.61 o 
  -5   4   5     1041.51     1033.78     17.95 o 
  -4   4   5       13.45       20.42      2.27 o 
  -3   4   5      960.64      939.62     11.63 o 
  -2   4   5     6316.13     6312.71     50.43 o 
  -1   4   5     1731.17     1581.22     16.33 o 
   0   4   5     2184.14     2135.93     22.26 o 
   1   4   5       47.60       40.05      3.84 o 
   2   4   5     2348.28     2356.27     28.17 o 
   3   4   5     1988.73     1997.81     22.65 o 
   4   4   5      961.88      958.50     17.02 o 
   5   4   5      786.79      759.75     40.81 o 
   6   4   5       47.41       34.78      7.16 o 
   7   4   5       36.43       29.98      7.71 o 
   8   4   5       51.33       58.89      9.36 o 
 -12   5   5       48.58       62.33     13.70 o 
 -11   5   5      534.12      545.42     31.17 o 
 -10   5   5      968.45      977.79     25.85 o 
  -9   5   5      405.59      394.14     14.82 o 
  -8   5   5       66.35       77.96      5.68 o 
  -7   5   5        9.41       15.59      2.93 o 
  -6   5   5     3465.57     3366.30     31.72 o 
  -5   5   5     3468.96     3395.65     37.52 o 
  -4   5   5     2331.84     2216.82     25.09 o 
  -3   5   5     1603.92     1703.32     18.31 o 
  -2   5   5        7.52       17.40      2.09 o 
  -1   5   5     4340.08     4472.18     37.74 o 
   0   5   5     1323.27     1229.26     22.34 o 
   1   5   5      674.47      684.38     12.08 o 
   2   5   5     2668.27     2584.20     35.81 o 
   3   5   5      473.01      460.21      9.57 o 
   4   5   5        9.65        7.91      5.23 o 
   5   5   5      704.80      680.89     28.79 o 
   6   5   5      680.95      658.23     20.33 o 
   7   5   5      459.91      492.32     24.88 o 
   8   5   5       49.34       41.65     12.86 o 
 -11   6   5       67.79       57.29      8.89 o 
 -10   6   5      199.74      203.41     24.32 o 
  -9   6   5       97.84      118.84      9.64 o 
  -8   6   5      140.54      140.60     17.89 o 
  -7   6   5      436.23      422.95      9.12 o 
  -6   6   5      491.58      466.80      9.08 o 
  -5   6   5      190.98      174.28      5.49 o 
  -4   6   5      106.12      122.19      4.54 o 
  -3   6   5      190.77      204.26      4.50 o 
  -2   6   5        0.17        2.08      1.73 o 
  -1   6   5        2.02        4.22      1.77 o 
   0   6   5      531.00      599.13      9.13 o 
   1   6   5       63.86       76.51      5.32 o 
   2   6   5      200.62      191.99      6.92 o 
   3   6   5      525.35      544.77     21.80 o 
   4   6   5       34.23       21.25      8.53 o 
   5   6   5       79.31       84.96      8.79 o 
   6   6   5        1.99        6.11      5.84 o 
   7   6   5        0.02        1.08      6.51 o 
   8   6   5        2.22       -9.50      9.78 o 
 -11   7   5      198.35      207.41     13.63 o 
 -10   7   5      685.12      693.37     21.23 o 
  -9   7   5      250.28      247.70     12.55 o 
  -8   7   5        1.78        1.59      3.73 o 
  -7   7   5      102.27      108.23      6.40 o 
  -6   7   5       40.61       43.84      3.67 o 
  -5   7   5     2914.02     2805.80     27.65 o 
  -4   7   5     1673.81     1627.55     25.86 o 
  -3   7   5      830.49      852.86     10.29 o 
  -2   7   5        8.03        7.40      5.16 o 
  -1   7   5       32.21       62.79     27.71 o 
   0   7   5      184.08      172.92      5.09 o 
   1   7   5     1465.45     1476.63     20.05 o 
   2   7   5      872.73      886.26     20.05 o 
   3   7   5      809.20      770.52     56.60 o 
   4   7   5       32.16       39.34      6.37 o 
   5   7   5      517.49      533.59     38.15 o 
   6   7   5      572.23      578.07     30.33 o 
   7   7   5       90.30      112.51     11.26 o 
 -11   8   5       52.11       42.77     12.02 o 
 -10   8   5        4.49       11.06      8.25 o 
  -9   8   5      234.68      206.90     19.85 o 
  -8   8   5      513.14      520.71     15.67 o 
  -7   8   5      911.22      923.21     19.77 o 
  -6   8   5      573.81      575.00     12.90 o 
  -5   8   5      204.97      204.09      6.25 o 
  -4   8   5      980.02      967.76     13.39 o 
  -3   8   5     1837.91     1785.70     17.29 o 
  -2   8   5     2723.44     2720.74     23.56 o 
  -1   8   5     2339.55     2317.43     23.25 o 
   0   8   5      915.94      898.19     19.05 o 
   1   8   5      180.11      189.05      9.46 o 
   2   8   5      972.90      991.00     17.79 o 
   3   8   5      112.40      112.57      8.67 o 
   4   8   5      299.92      316.68     13.51 o 
   5   8   5      354.09      224.91    145.49 o 
   6   8   5        0.75        2.20      5.69 o 
   7   8   5       32.36       31.54      8.29 o 
 -11   9   5        0.77       -0.84     10.06 o 
 -10   9   5       58.45       65.69      8.87 o 
  -9   9   5        0.92        4.39      5.45 o 
  -8   9   5       28.62       33.30      5.63 o 
  -7   9   5        7.46        4.56      3.92 o 
  -6   9   5      309.33      290.58      9.72 o 
  -5   9   5       13.17       11.39      3.68 o 
  -4   9   5        9.61       14.61      4.02 o 
  -3   9   5       29.95       32.38      3.35 o 
  -2   9   5       63.36       65.73      3.44 o 
  -1   9   5      658.13      676.42     13.02 o 
   0   9   5      110.40      112.25     12.58 o 
   1   9   5      106.87      129.38     13.70 o 
   2   9   5      118.89      118.75      8.47 o 
   3   9   5      464.45      436.75     18.03 o 
   4   9   5        2.44        5.33      5.49 o 
   5   9   5        3.23        9.07      6.40 o 
   6   9   5        0.19        3.29      7.55 o 
   7   9   5        0.12       -2.24      9.78 o 
 -10  10   5        0.53        0.28      6.20 o 
  -9  10   5       73.18       65.40      9.78 o 
  -8  10   5      431.30      448.58     13.52 o 
  -7  10   5      874.59      884.50     17.99 o 
  -6  10   5     1278.20     1216.47     20.83 o 
  -5  10   5      282.64      274.90     10.25 o 
  -4  10   5      120.57      123.53      6.61 o 
  -3  10   5      302.35      325.94      7.59 o 
  -2  10   5      206.46      214.20      6.43 o 
  -1  10   5      438.20      460.80      9.55 o 
   0  10   5      320.25      337.77     11.95 o 
   1  10   5      291.57      308.56      9.66 o 
   2  10   5      412.34      392.11     34.24 o 
   3  10   5      302.24      298.09     13.56 o 
   4  10   5      582.66      572.45     47.80 o 
   5  10   5      222.73      225.66     13.25 o 
   6  10   5       18.32       21.31      7.72 o 
 -10  11   5      503.40      536.38     19.38 o 
  -9  11   5      166.51      164.94      9.87 o 
  -8  11   5        7.24        2.20      4.62 o 
  -7  11   5       11.01       12.13      4.66 o 
  -6  11   5      138.41      150.63      8.09 o 
  -5  11   5     1089.54     1113.16     19.60 o 
  -4  11   5     1377.71     1350.43     21.32 o 
  -3  11   5      328.71      316.82     12.75 o 
  -2  11   5       18.10       18.65      3.33 o 
  -1  11   5      160.64      140.92      5.88 o 
   0  11   5      675.92      694.77     34.80 o 
   1  11   5     1740.26     1850.18    100.20 o 
   2  11   5      336.76      352.45     13.77 o 
   3  11   5        2.17        1.01      5.87 o 
   4  11   5        2.38        4.25      5.69 o 
   5  11   5      295.53      299.08     20.68 o 
   6  11   5      129.22      100.90     15.09 o 
  -9  12   5      120.59      123.58      9.19 o 
  -8  12   5       61.65       60.77      7.03 o 
  -7  12   5        1.06        3.11      4.46 o 
  -6  12   5        2.23       -4.54      3.77 o 
  -5  12   5        1.82        1.39      3.92 o 
  -4  12   5       29.46       26.16      5.93 o 
  -3  12   5        1.35       -6.70      9.36 o 
  -2  12   5      159.09      143.48      7.69 o 
  -1  12   5       19.12        5.16      3.54 o 
   0  12   5        5.21        3.80      3.85 o 
   1  12   5       65.11       65.49      7.83 o 
   2  12   5      400.12      367.60     30.89 o 
   3  12   5       25.91       18.51      6.22 o 
   4  12   5       13.03       22.39      6.71 o 
   5  12   5      147.50      130.53     15.93 o 
   6  12   5        4.35        3.35     11.18 o 
  -9  13   5      143.28      150.47      8.49 o 
  -8  13   5       23.24       21.97      5.90 o 
  -7  13   5       26.55       25.11      5.47 o 
  -6  13   5       54.64       65.46      6.97 o 
  -5  13   5      262.98      278.94     14.53 o 
  -4  13   5      703.63      673.25     38.43 o 
  -3  13   5      119.29      103.74      8.98 o 
  -2  13   5       29.87       42.85     13.56 o 
  -1  13   5      122.24      126.63      9.28 o 
   0  13   5      450.04      414.60     15.41 o 
   1  13   5      273.22      263.11     11.88 o 
   2  13   5      211.36      226.14     27.67 o 
   3  13   5       65.51       56.79     13.84 o 
   4  13   5       46.30       53.82     12.72 o 
   5  13   5      100.47       59.27     23.06 o 
  -8  14   5      211.75      209.52      9.40 o 
  -7  14   5      251.87      246.24     24.32 o 
  -6  14   5        3.69       -1.77      5.57 o 
  -5  14   5        5.87        1.93      5.52 o 
  -4  14   5       69.34       64.59      8.07 o 
  -3  14   5      251.86      257.03     36.62 o 
  -2  14   5      364.60      357.61     14.87 o 
  -1  14   5      665.52      654.14     19.66 o 
   0  14   5      757.77      744.18     32.98 o 
   1  14   5        4.40        3.35      5.69 o 
   2  14   5      348.50      324.30     14.56 o 
   3  14   5      176.88      196.76     12.41 o 
   4  14   5       84.93       98.84     10.19 o 
   5  14   5      142.56      159.04     19.57 o 
  -8  15   5        0.15        3.31      6.82 o 
  -7  15   5       39.36       43.62      8.99 o 
  -6  15   5       22.00       26.13      7.51 o 
  -5  15   5       19.72       18.22      7.11 o 
  -4  15   5       39.45       35.58      7.28 o 
  -3  15   5       13.59        3.75      6.31 o 
  -2  15   5        0.61       -3.53      5.16 o 
  -1  15   5        0.38       -8.04      5.09 o 
   0  15   5        2.63        2.80      5.59 o 
   1  15   5       72.49       56.91     12.30 o 
   2  15   5        2.79        2.97      7.27 o 
   3  15   5       10.90       12.43      7.55 o 
   4  15   5      122.18      112.07     13.70 o 
  -7  16   5      239.73      218.71     15.41 o 
  -6  16   5       12.71       18.82      7.99 o 
  -5  16   5        2.06       -5.32      5.81 o 
  -4  16   5        7.42        9.69      6.96 o 
  -3  16   5       50.55       54.35      8.95 o 
  -2  16   5      272.71      286.78     20.96 o 
  -1  16   5      337.78      332.06     22.64 o 
   0  16   5        7.79       15.12      8.25 o 
   1  16   5       26.26        9.41      6.62 o 
   2  16   5      102.40      100.61     11.02 o 
   3  16   5      289.69      279.41     16.30 o 
  -6  17   5      197.90      186.77     24.88 o 
  -5  17   5      238.20      267.76     20.40 o 
  -4  17   5      452.39      449.01     34.24 o 
  -3  17   5      171.23      176.09     13.20 o 
  -2  17   5        7.05       10.73      7.05 o 
  -1  17   5      128.14      119.04     11.42 o 
   0  17   5      263.83      272.88     16.49 o 
   1  17   5      216.28      228.54     14.95 o 
   2  17   5      214.19      210.25     21.38 o 
  -4  18   5        3.13       -1.96      6.64 o 
  -3  18   5       37.31       34.74     10.20 o 
  -2  18   5        3.76        9.30      7.48 o 
  -1  18   5       11.41        4.45      7.20 o 
   0  18   5        8.35        5.87     10.34 o 
 -12   0   6      608.15      612.13     30.19 o 
 -11   0   6     1078.83     1184.57     39.69 o 
 -10   0   6      223.39      226.68     17.33 o 
  -9   0   6      623.44      642.45     18.08 o 
  -8   0   6       63.31       60.87      9.78 o 
  -7   0   6     3875.38     3824.64     51.45 o 
  -6   0   6     4426.14     4278.01     54.82 o 
  -5   0   6     7411.85     7073.20     81.51 o 
  -4   0   6     4176.02     4212.70     77.56 o 
  -3   0   6       86.69       71.93      4.77 o 
  -2   0   6      234.72      244.93      7.52 o 
  -1   0   6     5780.17     5649.80     66.58 o 
   0   0   6     4659.93     4596.07     57.08 o 
   1   0   6     1895.30     1930.49     47.10 o 
   2   0   6      745.59      739.84     26.83 o 
   3   0   6       34.10       28.82      8.53 o 
   4   0   6      947.57      944.17     22.32 o 
   5   0   6     1703.63     1604.50     31.72 o 
   6   0   6      893.73      841.85     22.88 o 
   7   0   6      346.87      335.91     16.91 o 
 -12   1   6       80.79       80.68     10.23 o 
 -11   1   6       86.95      101.81      9.68 o 
 -10   1   6       83.36       73.24      8.23 o 
  -9   1   6       16.25       17.93      4.45 o 
  -8   1   6     2502.17     2507.97     31.73 o 
  -7   1   6     1120.72     1121.69     17.96 o 
  -6   1   6        1.61        0.50      2.22 o 
  -5   1   6       12.22        4.82      2.62 o 
  -4   1   6      986.70     1126.44     14.64 o 
  -3   1   6     1315.50     1323.43     12.50 o 
  -2   1   6      991.96     1048.00     11.82 o 
  -1   1   6      508.08      492.15     17.57 o 
   0   1   6      192.79      179.86      5.41 o 
   1   1   6      613.09      596.75     11.13 o 
   2   1   6      870.94      859.21     13.56 o 
   3   1   6     1110.65     1046.43     15.89 o 
   4   1   6      247.30      256.61      9.72 o 
   5   1   6      116.35      118.68      6.68 o 
   6   1   6       24.36       26.42      5.03 o 
   7   1   6       49.83       52.85      7.13 o 
 -12   2   6      129.63      126.25     17.75 o 
 -11   2   6      228.11      229.94     10.34 o 
 -10   2   6      463.64      444.35     12.90 o 
  -9   2   6       52.35       43.53      5.16 o 
  -8   2   6        0.61        2.82      3.62 o 
  -7   2   6      310.72      309.27      9.30 o 
  -6   2   6     1010.25     1015.18     16.29 o 
  -5   2   6     1426.94     1482.56     19.95 o 
  -4   2   6       18.86       37.41      6.74 o 
  -3   2   6       38.05       52.32      2.92 o 
  -2   2   6      543.90      577.22      7.52 o 
  -1   2   6     1354.60     1385.87     14.99 o 
   0   2   6      747.01      788.68     11.63 o 
   1   2   6      441.16      428.36      8.75 o 
   2   2   6      630.88      622.84     11.31 o 
   3   2   6      117.20       95.09      5.46 o 
   4   2   6      116.22      125.43      6.31 o 
   5   2   6      457.91      447.41     14.71 o 
   6   2   6      198.66      180.35     16.35 o 
   7   2   6       50.15       58.25      8.71 o 
 -12   3   6      143.64      184.76     18.17 o 
 -11   3   6       58.92       60.85      6.92 o 
 -10   3   6      122.03      140.04      8.28 o 
  -9   3   6      282.41      292.26     10.21 o 
  -8   3   6     3733.28     3655.83     41.71 o 
  -7   3   6     3645.03     3507.18     39.22 o 
  -6   3   6      187.39      180.64      6.83 o 
  -5   3   6      577.08      580.31      9.70 o 
  -4   3   6     4621.42     4568.58     48.09 o 
  -3   3   6     6206.42     5993.84     48.87 o 
  -2   3   6     7349.08     7294.22    101.14 o 
  -1   3   6     2726.54     2750.51     25.55 o 
   0   3   6      155.61      155.98      5.89 o 
   1   3   6     1638.19     1666.17     19.65 o 
   2   3   6     4336.94     4274.49     43.21 o 
   3   3   6     2195.84     2212.34     25.63 o 
   4   3   6      585.80      579.79     15.53 o 
   5   3   6       13.34        6.36      5.61 o 
   6   3   6       31.14       30.19      7.24 o 
   7   3   6      194.81      198.66     13.33 o 
 -12   4   6      218.24      236.75     20.96 o 
 -11   4   6      335.80      388.98     29.35 o 
 -10   4   6      108.33      118.32      7.92 o 
  -9   4   6      266.00      259.23     10.31 o 
  -8   4   6        8.76       12.67      3.87 o 
  -7   4   6      952.75      982.80     19.05 o 
  -6   4   6      207.01      208.92      7.29 o 
  -5   4   6      771.27      735.43     11.27 o 
  -4   4   6      578.66      628.10      9.71 o 
  -3   4   6      114.83      136.41      5.61 o 
  -2   4   6      206.71      216.81      5.49 o 
  -1   4   6      989.71      961.28     12.22 o 
   0   4   6     2130.06     2088.04     25.44 o 
   1   4   6     1038.65     1030.15     19.69 o 
   2   4   6      332.58      330.77      9.65 o 
   3   4   6        0.04       -2.42      3.15 o 
   4   4   6      105.67      117.89      9.39 o 
   5   4   6      155.81      153.67     10.82 o 
   6   4   6      283.39      279.10     14.48 o 
   7   4   6       53.29       42.31      9.03 o 
 -12   5   6        0.96       -1.96     10.34 o 
 -11   5   6       77.42       72.61      9.39 o 
 -10   5   6        5.96       10.30      7.69 o 
  -9   5   6      298.36      298.47     10.32 o 
  -8   5   6       98.74      107.77      6.58 o 
  -7   5   6      841.85      815.71     15.28 o 
  -6   5   6      626.53      603.94     10.73 o 
  -5   5   6      332.09      375.49      7.73 o 
  -4   5   6     1213.09     1243.48     26.99 o 
  -3   5   6      419.59      391.87      7.51 o 
  -2   5   6      473.84      450.43      8.11 o 
  -1   5   6      351.38      380.01      7.36 o 
   0   5   6       40.84       38.24      4.47 o 
   1   5   6      491.07      501.97     11.07 o 
   2   5   6     1062.03     1052.17     17.49 o 
   3   5   6      355.47      337.29     10.89 o 
   4   5   6      127.25      137.72     10.14 o 
   5   5   6       76.10       73.43      8.95 o 
   6   5   6       41.41       42.59      7.96 o 
   7   5   6       11.47       15.24      7.79 o 
 -11   6   6      461.36      484.69     18.76 o 
 -10   6   6      980.54      988.08     25.39 o 
  -9   6   6       25.85       26.21      8.80 o 
  -8   6   6      467.62      474.56     12.13 o 
  -7   6   6      848.70      798.27     15.10 o 
  -6   6   6     1165.38     1143.18     15.34 o 
  -5   6   6     2812.56     2767.59     31.92 o 
  -4   6   6      775.95      753.59     11.35 o 
  -3   6   6       70.26       72.38      3.80 o 
  -2   6   6      432.50      435.17      8.12 o 
  -1   6   6     1040.63     1008.43     13.09 o 
   0   6   6     2311.74     2312.54     27.72 o 
   1   6   6     1585.83     1629.39     22.42 o 
   2   6   6      278.15      278.39     16.49 o 
   3   6   6       10.37       10.89      5.30 o 
   4   6   6      619.62      599.53     50.59 o 
   5   6   6      820.11      830.05     27.25 o 
   6   6   6      445.15      431.82     17.62 o 
   7   6   6      109.79      113.76     17.05 o 
 -11   7   6       66.32       69.19     10.62 o 
 -10   7   6      108.71      118.15     12.58 o 
  -9   7   6      157.27      150.98     10.48 o 
  -8   7   6      432.30      395.99     14.59 o 
  -7   7   6      166.18      165.41      7.31 o 
  -6   7   6        4.40        2.99      2.58 o 
  -5   7   6       33.01       43.88      4.03 o 
  -4   7   6       89.09       91.31      5.26 o 
  -3   7   6      872.37      929.58     15.27 o 
  -2   7   6      504.87      527.20      9.26 o 
  -1   7   6       88.74       81.61      4.08 o 
   0   7   6       61.87       76.96      5.69 o 
   1   7   6      356.13      349.54     13.56 o 
   2   7   6      425.04      420.44     14.48 o 
   3   7   6      208.74      201.64     11.13 o 
   4   7   6      102.60      113.93     20.54 o 
   5   7   6       63.13       66.31      9.22 o 
   6   7   6       17.47        6.59     10.20 o 
   7   7   6       53.03       84.41     16.77 o 
 -11   8   6       99.68      107.33     15.93 o 
 -10   8   6      160.49      154.75     12.02 o 
  -9   8   6        2.23       -2.56      5.09 o 
  -8   8   6      139.87      150.44     10.36 o 
  -7   8   6       63.53       50.51      5.48 o 
  -6   8   6      100.52      103.15      6.17 o 
  -5   8   6      123.06      133.40      5.42 o 
  -4   8   6      305.40      289.73      7.46 o 
  -3   8   6      184.76      194.41      6.34 o 
  -2   8   6        0.66        0.30      2.20 o 
  -1   8   6       68.85       66.28      5.73 o 
   0   8   6      181.80      182.47      9.39 o 
   1   8   6      341.87      383.30     13.42 o 
   2   8   6        2.04        4.83      4.89 o 
   3   8   6       20.03       13.18      5.87 o 
   4   8   6      110.97      122.74     10.34 o 
   5   8   6      196.76      180.42     12.48 o 
   6   8   6        0.57        3.47      6.64 o 
 -11   9   6        3.53       -6.43      9.78 o 
 -10   9   6      182.65      193.52     46.26 o 
  -9   9   6      490.91      492.32     26.41 o 
  -8   9   6      562.02      568.60     18.08 o 
  -7   9   6      325.91      347.87     11.02 o 
  -6   9   6       51.33       43.50      5.71 o 
  -5   9   6      161.39      159.46      7.23 o 
  -4   9   6     1224.55     1209.76     16.19 o 
  -3   9   6     1285.34     1287.95     16.61 o 
  -2   9   6      297.28      283.28      7.14 o 
  -1   9   6      393.90      391.65     10.13 o 
   0   9   6      271.71      273.23     11.16 o 
   1   9   6      903.42      907.05     21.52 o 
   2   9   6      509.44      470.36     23.20 o 
   3   9   6      635.47      652.29     46.26 o 
   4   9   6      242.26      286.48     22.08 o 
   5   9   6        0.44       -6.21      5.71 o 
   6   9   6       20.46       28.51     13.42 o 
 -10  10   6       83.01       94.90     14.39 o 
  -9  10   6        0.25        3.66      5.92 o 
  -8  10   6       74.15       73.35      8.29 o 
  -7  10   6        2.40        1.06      3.82 o 
  -6  10   6      210.68      206.76      8.74 o 
  -5  10   6      662.33      671.27     14.37 o 
  -4  10   6      626.74      648.58     13.69 o 
  -3  10   6       28.07       25.05      3.35 o 
  -2  10   6      243.33      241.94      9.52 o 
  -1  10   6      333.61      319.53      9.54 o 
   0  10   6      758.58      765.00     40.53 o 
   1  10   6       10.69       14.53      9.50 o 
   2  10   6       66.20       72.28      8.06 o 
   3  10   6       73.60       80.10      9.11 o 
   4  10   6      218.81      210.47     17.61 o 
   5  10   6      111.85      104.90     11.60 o 
   6  10   6       42.42       42.21     13.14 o 
 -10  11   6        4.19       10.90     11.18 o 
  -9  11   6       28.16       16.42      6.91 o 
  -8  11   6       70.86       66.31      9.57 o 
  -7  11   6      107.73      104.80      7.46 o 
  -6  11   6       40.65       43.22      5.52 o 
  -5  11   6        0.02        2.26      3.75 o 
  -4  11   6      191.12      213.66      8.72 o 
  -3  11   6       99.13      101.00      8.29 o 
  -2  11   6       78.84       73.59      7.79 o 
  -1  11   6      228.53      214.74     14.00 o 
   0  11   6       21.53       22.34      5.57 o 
   1  11   6       43.47       34.42      5.27 o 
   2  11   6      591.46      580.58     26.83 o 
   3  11   6       29.26       34.43      9.36 o 
   4  11   6        0.28        2.88      5.91 o 
   5  11   6       24.71       14.68      7.24 o 
  -9  12   6       30.32       37.78      8.10 o 
  -8  12   6       30.94       27.31      6.06 o 
  -7  12   6      129.63      138.15      8.72 o 
  -6  12   6      150.34      158.10      8.47 o 
  -5  12   6      640.58      670.55     21.66 o 
  -4  12   6      499.18      507.42     22.78 o 
  -3  12   6       19.24       27.97      6.71 o 
  -2  12   6      493.16      475.72     31.31 o 
  -1  12   6      528.84      514.42     13.88 o 
   0  12   6      935.79      945.42     22.72 o 
   1  12   6      101.72      107.87      9.43 o 
   2  12   6       48.61       53.59     10.06 o 
   3  12   6       56.25       43.01      7.91 o 
   4  12   6      119.44      139.03     19.43 o 
   5  12   6      288.00      308.86     24.04 o 
  -9  13   6       88.42       93.38     10.26 o 
  -8  13   6       45.48       47.76      6.79 o 
  -7  13   6        7.71        8.46      4.77 o 
  -6  13   6        0.65        1.56      5.52 o 
  -5  13   6       19.04       14.20      6.22 o 
  -4  13   6      149.99      160.19     15.79 o 
  -3  13   6      387.02      405.57     39.97 o 
  -2  13   6        7.87       10.42      5.61 o 
  -1  13   6       36.29       37.94      6.80 o 
   0  13   6       11.24        6.12      4.39 o 
   1  13   6      285.05      271.38     29.63 o 
   2  13   6       13.94        2.51      5.73 o 
   3  13   6      118.58      115.52     21.10 o 
   4  13   6      200.69      180.17     28.51 o 
  -8  14   6        0.28       -1.58      5.33 o 
  -7  14   6       38.37       25.29      8.53 o 
  -6  14   6      101.19       92.09     10.06 o 
  -5  14   6       49.95       34.85      7.81 o 
  -4  14   6       67.80       70.22      8.78 o 
  -3  14   6       66.01       69.96      8.47 o 
  -2  14   6        2.84        2.31      5.41 o 
  -1  14   6      182.75      179.26     11.30 o 
   0  14   6       23.30       27.92      7.28 o 
   1  14   6       16.52       11.91      5.02 o 
   2  14   6       46.98       44.76      7.86 o 
   3  14   6       49.58       47.62      8.19 o 
   4  14   6        0.51       -8.66     10.06 o 
  -7  15   6      186.27      191.19     20.54 o 
  -6  15   6       60.51       52.69      9.19 o 
  -5  15   6       73.29       60.57      9.29 o 
  -4  15   6      234.67      198.33     12.45 o 
  -3  15   6      288.68      290.44     22.22 o 
  -2  15   6      368.30      348.15     15.51 o 
  -1  15   6      139.06      155.91     15.93 o 
   0  15   6       36.75       46.40     12.02 o 
   1  15   6       43.62       31.19      8.31 o 
   2  15   6      152.23      160.86     17.19 o 
   3  15   6      171.06      179.73     24.74 o 
  -6  16   6       55.30       61.50      9.68 o 
  -5  16   6      268.65      273.33     15.80 o 
  -4  16   6      119.26      121.29     11.66 o 
  -3  16   6        7.75        4.90      6.44 o 
  -2  16   6       42.51       32.54      7.76 o 
  -1  16   6       62.12       69.79      9.23 o 
   0  16   6      243.55      231.16     20.96 o 
   1  16   6       14.87       16.45      7.81 o 
   2  16   6        4.00       -0.22      7.21 o 
  -5  17   6       14.38       10.59      9.92 o 
  -4  17   6        5.54        6.22      7.97 o 
  -3  17   6        2.08        1.58      6.58 o 
  -2  17   6      100.18       83.60     10.14 o 
  -1  17   6        8.99        3.02      7.00 o 
   0  17   6       11.63        9.50     11.18 o 
 -12   1   7      528.13      573.52     20.73 o 
 -11   1   7      332.92      338.95     15.31 o 
 -10   1   7      366.66      373.65     14.24 o 
  -9   1   7       35.84       34.58      5.16 o 
  -8   1   7     2347.85     2285.85     32.74 o 
  -7   1   7     1885.85     1921.14     26.08 o 
  -6   1   7     1093.38     1066.87     17.26 o 
  -5   1   7      441.99      407.44      9.68 o 
  -4   1   7       64.89       68.97      5.65 o 
  -3   1   7      620.80      570.14      8.98 o 
  -2   1   7     1017.27     1012.39     11.57 o 
  -1   1   7     2075.74     2067.41     21.93 o 
   0   1   7     2138.03     2034.02     22.56 o 
   1   1   7      157.95      162.15      6.17 o 
   2   1   7       77.71       81.07      5.18 o 
   3   1   7      540.44      548.54     12.22 o 
   4   1   7      251.80      249.14      7.73 o 
   5   1   7      556.25      555.52     21.66 o 
   6   1   7      313.01      307.47     10.76 o 
   7   1   7       27.71       31.79      8.66 o 
 -12   2   7        0.06        1.86      5.14 o 
 -11   2   7      391.89      419.71     13.75 o 
 -10   2   7      204.75      199.27     10.40 o 
  -9   2   7      882.54      876.77     17.63 o 
  -8   2   7      966.87      959.70     19.01 o 
  -7   2   7      490.58      505.34     11.82 o 
  -6   2   7      162.37      174.00      6.83 o 
  -5   2   7     1220.32     1205.81     22.14 o 
  -4   2   7     2273.59     2204.94     26.40 o 
  -3   2   7     2631.47     2698.35     25.83 o 
  -2   2   7     1053.45     1028.87     13.03 o 
  -1   2   7      245.02      244.93      6.34 o 
   0   2   7      316.25      311.58      7.65 o 
   1   2   7     1897.03     1925.90     29.07 o 
   2   2   7     3171.53     3000.08     33.67 o 
   3   2   7      347.75      345.37      9.52 o 
   4   2   7       23.57       22.80      3.69 o 
   5   2   7       12.97       15.84      4.72 o 
   6   2   7      107.60      102.25     10.82 o 
   7   2   7      278.65      279.79     24.60 o 
 -12   3   7       20.19       18.45     11.18 o 
 -11   3   7       42.03       49.15      6.60 o 
 -10   3   7       20.45       23.17      5.14 o 
  -9   3   7      203.57      195.76      8.81 o 
  -8   3   7       84.66       83.06      6.01 o 
  -7   3   7        0.30        0.12      3.12 o 
  -6   3   7      108.08      108.45      5.92 o 
  -5   3   7      521.99      545.53     21.39 o 
  -4   3   7      197.98      189.50      7.26 o 
  -3   3   7       93.23      104.15      4.37 o 
  -2   3   7        0.92        0.89      1.90 o 
  -1   3   7        5.71       11.35      2.87 o 
   0   3   7        5.61        7.33      2.57 o 
   1   3   7        0.40       -0.56      2.65 o 
   2   3   7        5.02        7.29      3.34 o 
   3   3   7       21.25       15.62      3.84 o 
   4   3   7       32.13       30.25      5.25 o 
   5   3   7       35.13       30.17      6.91 o 
   6   3   7        1.67        1.77      6.31 o 
 -12   4   7        4.36        8.94      9.78 o 
 -11   4   7       19.78       25.29      7.39 o 
 -10   4   7      540.98      532.77     14.47 o 
  -9   4   7      720.57      689.38     19.67 o 
  -8   4   7      359.82      358.95     10.60 o 
  -7   4   7      266.70      270.30      8.87 o 
  -6   4   7      133.70      131.19      6.29 o 
  -5   4   7     2131.58     2113.13     26.46 o 
  -4   4   7     1978.22     1963.66     20.93 o 
  -3   4   7     2303.49     2213.61     27.43 o 
  -2   4   7      636.31      623.56     12.10 o 
  -1   4   7        1.11       59.84     39.60 o 
   0   4   7     1553.72     1584.70     63.73 o 
   1   4   7     1824.16     1846.82     25.40 o 
   2   4   7     1621.21     1606.75     24.74 o 
   3   4   7      364.71      337.29     10.82 o 
   4   4   7       93.20       77.01     18.59 o 
   5   4   7       18.24       17.61      6.37 o 
   6   4   7      167.36      163.72     12.89 o 
 -12   5   7      347.49      356.94     23.76 o 
 -11   5   7      165.98      202.20     13.44 o 
 -10   5   7      310.50      289.00     23.20 o 
  -9   5   7       10.88       14.53      4.43 o 
  -8   5   7      592.10      625.22     14.20 o 
  -7   5   7      466.05      475.27     11.80 o 
  -6   5   7     1480.30     1445.28     21.18 o 
  -5   5   7      535.96      494.74     11.08 o 
  -4   5   7       53.44       54.00      3.66 o 
  -3   5   7      230.41      230.32      6.11 o 
  -2   5   7     1070.32     1070.61     14.05 o 
  -1   5   7     4287.53     4285.14     61.34 o 
   0   5   7      906.76      899.56     15.79 o 
   1   5   7      502.59      494.74     14.10 o 
   2   5   7       48.84       47.49      5.99 o 
   3   5   7      114.52      133.64     10.03 o 
   4   5   7      330.59      342.97     22.78 o 
   5   5   7      439.37      417.91     17.31 o 
   6   5   7      258.76      237.82     14.64 o 
 -11   6   7       17.88       16.27      7.69 o 
 -10   6   7       11.01       13.01      6.60 o 
  -9   6   7        9.66        8.73      5.33 o 
  -8   6   7       43.40       56.48      5.41 o 
  -7   6   7      123.35      126.01      6.77 o 
  -6   6   7       87.36       91.02      5.73 o 
  -5   6   7       53.22       53.65      3.93 o 
  -4   6   7        6.07        8.59      2.52 o 
  -3   6   7        9.43       10.28      2.47 o 
  -2   6   7       46.33       47.50      3.54 o 
  -1   6   7        4.07        3.34      3.12 o 
   0   6   7      191.57      178.97      7.35 o 
   1   6   7      289.71      290.13     10.90 o 
   2   6   7       25.85       24.26      8.53 o 
   3   6   7        3.59        6.32      4.30 o 
   4   6   7      108.47      109.67     10.03 o 
   5   6   7      120.30      108.20     11.26 o 
   6   6   7       15.63       19.01     11.74 o 
 -11   7   7      286.31      286.22     21.80 o 
 -10   7   7      108.64      126.58     11.06 o 
  -9   7   7      215.58      202.20     11.56 o 
  -8   7   7      736.30      701.56     19.65 o 
  -7   7   7     1094.03     1075.62     18.69 o 
  -6   7   7      850.79      845.30     15.73 o 
  -5   7   7      325.98      338.21      8.27 o 
  -4   7   7       35.64       35.92      3.49 o 
  -3   7   7      252.84      263.65      9.88 o 
  -2   7   7     1277.75     1266.14     16.19 o 
  -1   7   7     1784.82     1785.28     53.22 o 
   0   7   7      300.19      332.77     14.39 o 
   1   7   7      422.23      409.75     29.07 o 
   2   7   7        2.46        5.63      4.49 o 
   3   7   7      292.68      300.97     13.97 o 
   4   7   7      486.05      504.92     18.44 o 
   5   7   7      323.17      341.00     31.17 o 
   6   7   7      148.69      160.72     20.12 o 
 -11   8   7       95.74      104.82     15.37 o 
 -10   8   7      420.59      444.25     17.59 o 
  -9   8   7      387.65      400.58     15.90 o 
  -8   8   7      163.22      166.71     10.57 o 
  -7   8   7      388.90      360.02     13.82 o 
  -6   8   7       74.44       79.33      6.52 o 
  -5   8   7     1138.04     1171.39     16.58 o 
  -4   8   7     1337.96     1319.38     19.85 o 
  -3   8   7      690.64      704.46     11.75 o 
  -2   8   7      636.70      651.52     12.30 o 
  -1   8   7        2.33        1.42      4.16 o 
   0   8   7      405.57      448.64     14.91 o 
   1   8   7      168.23      169.69     10.25 o 
   2   8   7      949.28      915.96     32.14 o 
   3   8   7      629.30      634.62     49.05 o 
   4   8   7       24.42       25.84      8.66 o 
   5   8   7       14.36       15.21      8.25 o 
 -11   9   7       26.33       22.64     11.18 o 
 -10   9   7       13.14       14.99      9.36 o 
  -9   9   7        0.35       -2.06      5.31 o 
  -8   9   7        1.86       -5.66      4.77 o 
  -7   9   7       10.68       11.39      7.97 o 
  -6   9   7      133.01      138.12      7.42 o 
  -5   9   7      355.22      354.72      8.89 o 
  -4   9   7       24.36       25.46      3.83 o 
  -3   9   7       14.94       12.61      3.11 o 
  -2   9   7      113.76      109.13      6.22 o 
  -1   9   7       22.52       20.59      5.24 o 
   0   9   7        0.44        3.00      5.87 o 
   1   9   7      131.71      123.22      9.35 o 
   2   9   7        3.61        4.76      4.67 o 
   3   9   7       73.59       68.47     14.67 o 
   4   9   7       14.65       13.80      9.50 o 
   5   9   7       28.98       45.28     13.70 o 
 -10  10   7      196.10      211.54     14.13 o 
  -9  10   7      156.53      136.40     10.94 o 
  -8  10   7      191.30      212.06     12.05 o 
  -7  10   7      129.88      129.95      9.79 o 
  -6  10   7       26.04       18.07      4.51 o 
  -5  10   7      353.75      368.66     11.00 o 
  -4  10   7      768.18      773.29     13.92 o 
  -3  10   7      513.60      509.01     12.39 o 
  -2  10   7      158.55      168.01     10.21 o 
  -1  10   7        0.40        3.73      4.84 o 
   0  10   7      583.33      527.85     19.99 o 
   1  10   7      508.16      524.56     17.67 o 
   2  10   7      334.11      364.48     15.16 o 
   3  10   7      335.59      344.36     20.96 o 
   4  10   7        0.26        1.92      6.04 o 
   5  10   7       97.23       79.94     16.77 o 
 -10  11   7      101.26      119.63     16.49 o 
  -9  11   7        7.98        5.03      6.69 o 
  -8  11   7      213.33      254.99     13.22 o 
  -7  11   7      383.79      393.56     15.29 o 
  -6  11   7      332.74      338.06     11.69 o 
  -5  11   7      478.78      475.39     15.47 o 
  -4  11   7        7.37       14.93      5.52 o 
  -3  11   7      384.76      370.80     11.37 o 
  -2  11   7      564.15      589.64     13.85 o 
  -1  11   7     1360.42     1312.36     27.22 o 
   0  11   7      560.55      572.62     17.96 o 
   1  11   7       48.14       48.65      7.96 o 
   2  11   7       55.36       52.75      8.80 o 
   3  11   7       92.63       80.21      9.80 o 
   4  11   7      358.14      403.38     18.22 o 
  -9  12   7       31.45       24.82      7.45 o 
  -8  12   7        0.93        5.59      6.12 o 
  -7  12   7        7.09        6.61      4.68 o 
  -6  12   7       49.80       62.94      6.34 o 
  -5  12   7        0.82        7.08      5.87 o 
  -4  12   7       63.06       63.94      8.66 o 
  -3  12   7       38.11       35.98      6.49 o 
  -2  12   7       12.31        7.14      4.25 o 
  -1  12   7        1.24        1.37      4.90 o 
   0  12   7       17.76        8.76      5.84 o 
   1  12   7       14.07        4.55      6.29 o 
   2  12   7       68.47       73.13      9.33 o 
   3  12   7       59.29       54.77      8.78 o 
   4  12   7       23.24       41.09     13.14 o 
  -9  13   7        0.09        3.49      6.49 o 
  -8  13   7      102.52      100.44     11.18 o 
  -7  13   7      236.19      225.80     22.92 o 
  -6  13   7      261.61      259.50     14.02 o 
  -5  13   7      114.03      120.16     10.27 o 
  -4  13   7       63.45       58.89      8.10 o 
  -3  13   7        1.22        0.44      5.61 o 
  -2  13   7      194.68      202.97     16.07 o 
  -1  13   7      248.17      237.03     18.17 o 
   0  13   7      127.40      116.99      8.24 o 
   1  13   7       97.49      109.29     21.80 o 
   2  13   7       11.87        5.36      6.00 o 
   3  13   7       59.65       52.58      9.27 o 
  -8  14   7      109.08      102.86     16.77 o 
  -7  14   7       10.66       13.70      7.31 o 
  -6  14   7       52.57       39.52      8.19 o 
  -5  14   7      557.89      596.70     20.55 o 
  -4  14   7      748.32      733.35     22.13 o 
  -3  14   7      230.82      275.85     14.03 o 
  -2  14   7       80.30       97.04      9.63 o 
  -1  14   7        0.10        9.50      8.94 o 
   0  14   7       39.77       31.58     11.46 o 
   1  14   7       83.33       87.15     10.01 o 
   2  14   7      281.80      270.80     15.16 o 
  -7  15   7       14.52       22.22      8.00 o 
  -6  15   7        6.17        9.87      7.48 o 
  -5  15   7       19.47       16.54      7.59 o 
  -4  15   7        0.84       -4.89      5.73 o 
  -3  15   7       84.15       86.83      9.66 o 
  -2  15   7        0.30        3.72      6.42 o 
  -1  15   7      151.90      171.62     18.45 o 
   0  15   7        0.21       -3.35     10.06 o 
   1  15   7        3.22        4.47     10.90 o 
   2  15   7        0.32       -5.62      6.96 o 
  -6  16   7       11.40        5.24     13.00 o 
  -5  16   7       99.29      107.14     11.44 o 
  -4  16   7       81.21       89.33     13.84 o 
  -3  16   7       44.93       49.27      8.89 o 
  -2  16   7       25.03       22.09     11.32 o 
  -1  16   7        0.08        4.47     10.90 o 
   0  16   7       30.31       32.42     12.58 o 
  -4  17   7       10.10        1.91      7.68 o 
  -3  17   7        3.52       11.47      7.59 o 
  -2  17   7      282.52      290.41     23.76 o 
 -12   0   8      397.68      453.93     25.99 o 
 -11   0   8       65.06       74.91     13.14 o 
 -10   0   8       29.95       20.96      9.22 o 
  -9   0   8      377.23      342.68     19.29 o 
  -8   0   8     1020.26     1011.15     26.83 o 
  -7   0   8     1067.49     1032.63     29.63 o 
  -6   0   8      117.33      132.63      8.30 o 
  -5   0   8       51.14       50.87      8.11 o 
  -4   0   8      322.53      332.90     15.93 o 
  -3   0   8     2227.30     2190.53     47.52 o 
  -2   0   8     2934.16     2887.49     40.40 o 
  -1   0   8      136.37      142.35      7.88 o 
   0   0   8      186.95      180.91      9.22 o 
   1   0   8       88.02       88.67      7.41 o 
   2   0   8      485.61      436.93     15.20 o 
   3   0   8        8.96        5.02      5.13 o 
   4   0   8      398.16      428.86     16.77 o 
   5   0   8      205.79      181.83     12.32 o 
   6   0   8       88.35       96.81     11.14 o 
 -12   1   8       43.62       42.49     12.86 o 
 -11   1   8      192.18      193.06     12.75 o 
 -10   1   8      220.81      241.34     10.32 o 
  -9   1   8       27.77       30.17      5.11 o 
  -8   1   8      119.87      112.00      6.81 o 
  -7   1   8       55.05       50.54      5.05 o 
  -6   1   8        5.70        5.82      3.15 o 
  -5   1   8      127.10      129.08      6.13 o 
  -4   1   8      255.49      242.34     13.70 o 
  -3   1   8      219.92      209.57      7.07 o 
  -2   1   8      289.00      273.62     10.60 o 
  -1   1   8       65.11       69.06      5.00 o 
   0   1   8      263.46      259.32      7.51 o 
   1   1   8     1187.67     1159.50     17.91 o 
   2   1   8      215.88      222.22      9.84 o 
   3   1   8       27.45       26.80      4.43 o 
   4   1   8        0.05       -1.26      3.36 o 
   5   1   8       36.71       37.35      6.71 o 
   6   1   8       21.26       22.12      6.86 o 
 -12   2   8       53.54       47.24     12.86 o 
 -11   2   8       18.41       13.37      5.53 o 
 -10   2   8       75.27       72.49      6.88 o 
  -9   2   8      175.92      177.44      8.66 o 
  -8   2   8      253.56      282.98     10.11 o 
  -7   2   8      166.64      168.77      7.63 o 
  -6   2   8      107.89      107.52      6.34 o 
  -5   2   8        0.31        0.35      2.81 o 
  -4   2   8       47.34       52.39      4.35 o 
  -3   2   8      149.01      139.63      6.12 o 
  -2   2   8     1465.08     1455.74     29.13 o 
  -1   2   8      189.04      199.23      6.39 o 
   0   2   8      114.16      117.29      6.50 o 
   1   2   8      140.14      128.85      6.21 o 
   2   2   8       99.48      107.13      6.17 o 
   3   2   8       69.20       68.06      5.67 o 
   4   2   8       61.51       69.68      5.50 o 
   5   2   8       58.68       46.79      6.96 o 
   6   2   8        0.69       -2.52     11.46 o 
 -12   3   8       48.53       46.68     13.14 o 
 -11   3   8      323.98      330.67     12.35 o 
 -10   3   8      496.39      497.53     14.25 o 
  -9   3   8       22.57       23.39      5.00 o 
  -8   3   8        7.51        4.56      3.82 o 
  -7   3   8        0.75       -1.36      3.06 o 
  -6   3   8      670.97      644.84     13.39 o 
  -5   3   8     2656.20     2611.86     31.41 o 
  -4   3   8     2306.93     2302.06     37.68 o 
  -3   3   8     1326.28     1265.34     15.84 o 
  -2   3   8        0.25        0.82      2.68 o 
  -1   3   8      652.79      676.56     18.15 o 
   0   3   8      122.34      130.05      8.31 o 
   1   3   8     1512.95     1472.98     22.79 o 
   2   3   8      299.46      318.26      9.29 o 
   3   3   8       25.20       32.94      5.46 o 
   4   3   8       71.75       82.90      9.31 o 
   5   3   8      236.38      234.02     13.96 o 
   6   3   8      316.80      339.33     25.44 o 
 -12   4   8       33.46       34.38     12.30 o 
 -11   4   8       43.87       37.28      6.41 o 
 -10   4   8       20.78       20.47      5.17 o 
  -9   4   8       78.69       85.94      6.75 o 
  -8   4   8      365.61      350.13     10.74 o 
  -7   4   8      326.77      335.30     10.16 o 
  -6   4   8      131.60      126.14      6.66 o 
  -5   4   8      121.91      107.79      5.97 o 
  -4   4   8        2.63        3.56      4.43 o 
  -3   4   8      384.48      381.92      8.36 o 
  -2   4   8      156.77      170.66      7.10 o 
  -1   4   8       12.14        6.72      3.26 o 
   0   4   8     1120.18     1104.22     18.77 o 
   1   4   8       19.90       23.97      4.45 o 
   2   4   8      328.01      322.04     10.67 o 
   3   4   8       78.01       98.62      9.48 o 
   4   4   8      102.78      100.25     12.02 o 
   5   4   8      110.16      111.20     11.33 o 
 -11   5   8      137.83      156.71     12.35 o 
 -10   5   8       90.83       89.65      7.40 o 
  -9   5   8       17.11       14.79      4.52 o 
  -8   5   8       14.31       11.30      5.57 o 
  -7   5   8        1.79       -0.40      3.27 o 
  -6   5   8        6.42        4.68      3.37 o 
  -5   5   8      366.54      347.86      9.84 o 
  -4   5   8      201.64      203.97      7.52 o 
  -3   5   8       94.26      111.39      5.09 o 
  -2   5   8       17.30       18.14      3.82 o 
  -1   5   8     1341.59     1326.99     20.50 o 
   0   5   8      534.75      568.59     15.78 o 
   1   5   8      107.36      113.17      7.77 o 
   2   5   8      215.43      212.55     11.93 o 
   3   5   8       35.88       39.37     15.51 o 
   4   5   8       24.38       22.89      7.28 o 
   5   5   8      128.80      142.36     16.35 o 
 -11   6   8      182.98      178.45     13.03 o 
 -10   6   8        0.27        7.26      6.01 o 
  -9   6   8      386.03      395.77     16.20 o 
  -8   6   8     1430.60     1388.15     37.51 o 
  -7   6   8     1134.10     1098.24     27.07 o 
  -6   6   8      372.25      345.55     10.25 o 
  -5   6   8       22.11       31.08      4.25 o 
  -4   6   8      358.31      358.05      9.28 o 
  -3   6   8      683.62      660.66     11.34 o 
  -2   6   8     2267.53     2266.07     28.97 o 
  -1   6   8      862.89      890.41     16.33 o 
   0   6   8      281.78      273.01     11.08 o 
   1   6   8        1.02       13.57     13.28 o 
   2   6   8      356.22      349.19     16.07 o 
   3   6   8      426.40      439.50     14.08 o 
   4   6   8      323.41      295.35     15.21 o 
   5   6   8      281.56      260.50     22.36 o 
 -11   7   8       73.81       95.03     15.37 o 
 -10   7   8      464.73      453.43     17.67 o 
  -9   7   8      199.27      190.14     14.81 o 
  -8   7   8       44.75       45.97      5.61 o 
  -7   7   8        3.52       -3.26      3.55 o 
  -6   7   8      418.33      414.62     11.40 o 
  -5   7   8      671.03      695.87     21.91 o 
  -4   7   8      277.47      321.31      8.14 o 
  -3   7   8       90.19       87.76      4.95 o 
  -2   7   8        0.34        0.97      3.33 o 
  -1   7   8       31.99       31.82      5.39 o 
   0   7   8       11.13       15.01      5.64 o 
   1   7   8      661.65      676.42     27.11 o 
   2   7   8      354.30      362.01     15.55 o 
   3   7   8       53.61       58.74      9.11 o 
   4   7   8        0.12        4.26      6.36 o 
   5   7   8        0.91       -1.40     10.34 o 
 -11   8   8       54.04       39.69     13.14 o 
 -10   8   8        2.67        5.31      6.32 o 
  -9   8   8       43.99       44.42      7.51 o 
  -8   8   8      334.51      312.24     13.74 o 
  -7   8   8      254.70      252.45      9.51 o 
  -6   8   8        1.18        3.17      3.65 o 
  -5   8   8       14.16       10.85      3.87 o 
  -4   8   8      225.48      208.20      7.05 o 
  -3   8   8      202.81      202.93      6.79 o 
  -2   8   8      201.90      214.18     15.60 o 
  -1   8   8      136.13      154.71      9.98 o 
   0   8   8       94.41       92.93     11.46 o 
   1   8   8       15.05       16.90      6.29 o 
   2   8   8       13.48       19.02      6.84 o 
   3   8   8        5.75        2.52      5.83 o 
   4   8   8      150.49      162.61     12.85 o 
 -10   9   8      477.24      480.98     18.76 o 
  -9   9   8      276.41      263.61     20.26 o 
  -8   9   8      209.15      204.54     11.93 o 
  -7   9   8       72.78       74.43      8.20 o 
  -6   9   8      412.05      423.92     16.77 o 
  -5   9   8     1478.37     1458.98     24.81 o 
  -4   9   8     1020.75     1047.08     15.82 o 
  -3   9   8      525.84      533.46     10.87 o 
  -2   9   8       27.84       38.55      6.37 o 
  -1   9   8      286.02      286.92     16.35 o 
   0   9   8      879.06      919.06     23.21 o 
   1   9   8      975.39     1013.82     35.92 o 
   2   9   8      761.74      753.52     34.52 o 
   3   9   8       99.53      116.77     11.16 o 
   4   9   8       57.60       65.96     15.09 o 
 -10  10   8        0.16      -10.34      8.11 o 
  -9  10   8       21.41       26.88      7.48 o 
  -8  10   8      272.37      263.00     31.03 o 
  -7  10   8      537.10      553.15     18.06 o 
  -6  10   8      107.97      125.06     16.21 o 
  -5  10   8       11.39       13.53      7.54 o 
  -4  10   8       21.03       28.60      4.19 o 
  -3  10   8      164.04      173.89      8.07 o 
  -2  10   8      821.61      849.11     21.25 o 
  -1  10   8      659.58      650.08     21.80 o 
   0  10   8      140.80      158.13     12.44 o 
   1  10   8        0.65       -3.53      5.77 o 
   2  10   8       50.12       30.72      9.36 o 
   3  10   8      189.40      168.77     12.69 o 
   4  10   8      141.60      131.37     20.12 o 
  -9  11   8       53.78       49.90      8.91 o 
  -8  11   8       13.51       15.05      7.13 o 
  -7  11   8        0.00        2.51      5.92 o 
  -6  11   8       10.33       15.26     11.04 o 
  -5  11   8      106.20      123.98     11.32 o 
  -4  11   8      386.01      412.23     15.22 o 
  -3  11   8       17.70       30.09      5.11 o 
  -2  11   8        0.82        2.26      5.04 o 
  -1  11   8        0.46       -0.27      7.97 o 
   0  11   8       18.80       13.75      6.58 o 
   1  11   8       96.54      104.20     10.14 o 
   2  11   8        5.97        6.99      9.78 o 
   3  11   8        2.34       -6.47      6.57 o 
  -9  12   8       49.39       43.81      8.75 o 
  -8  12   8      589.14      610.20     29.35 o 
  -7  12   8      881.87      855.02     23.68 o 
  -6  12   8      229.81      241.70     20.82 o 
  -5  12   8       24.16       23.77      6.91 o 
  -4  12   8        0.64        5.18      5.83 o 
  -3  12   8      264.57      285.79     15.79 o 
  -2  12   8     1015.88     1038.96     24.97 o 
  -1  12   8      945.47      882.61     36.76 o 
   0  12   8      171.60      185.17     12.01 o 
   1  12   8       32.97       24.02      7.41 o 
   2  12   8      122.29      137.51     11.81 o 
  -8  13   8       32.53       17.79      7.56 o 
  -7  13   8       86.60       96.43     15.37 o 
  -6  13   8      573.67      610.23     20.74 o 
  -5  13   8      455.52      422.14     18.17 o 
  -4  13   8      199.72      214.09     12.35 o 
  -3  13   8      216.27      209.95     12.52 o 
  -2  13   8       28.34       36.34     11.74 o 
  -1  13   8      108.11      108.52     10.25 o 
   0  13   8      157.50      147.21     14.39 o 
   1  13   8       70.13       62.82     10.90 o 
   2  13   8       70.90       51.55     11.18 o 
  -7  14   8        7.45       20.96     11.46 o 
  -6  14   8       34.14       38.32      8.44 o 
  -5  14   8        8.93        2.67      6.71 o 
  -4  14   8        3.95       -3.40      5.72 o 
  -3  14   8       16.41       17.05     10.06 o 
  -2  14   8       28.14       37.45     12.58 o 
  -1  14   8       27.11       22.92     10.62 o 
   0  14   8       11.85        9.50     11.18 o 
   1  14   8        2.05       -1.76      8.53 o 
  -6  15   8      175.82      177.22     13.74 o 
  -5  15   8      287.26      306.30     24.74 o 
  -4  15   8      177.56      176.52     13.14 o 
  -3  15   8       83.71      101.74     15.09 o 
  -2  15   8        7.69       10.90     10.34 o 
  -1  15   8       72.55       69.32     15.37 o 
   0  15   8      207.97      245.97     22.92 o 
  -4  16   8        7.14        8.01      7.90 o 
  -3  16   8       66.84       79.38     14.81 o 
  -2  16   8      296.42      277.55     22.36 o 
 -11   1   9        0.65       -4.61      5.73 o 
 -10   1   9       32.77       31.61      6.72 o 
  -9   1   9      359.42      358.91     11.72 o 
  -8   1   9     1030.88      977.65     18.76 o 
  -7   1   9      408.67      403.09     11.34 o 
  -6   1   9        9.88        8.84      3.53 o 
  -5   1   9      118.53      118.62      6.83 o 
  -4   1   9     1275.06     1244.65     24.61 o 
  -3   1   9     1478.34     1487.79     31.72 o 
  -2   1   9      146.20      130.65      8.50 o 
  -1   1   9      245.68      244.91      8.76 o 
   0   1   9       28.30       22.50      3.84 o 
   1   1   9      155.09      156.59      7.25 o 
   2   1   9      230.34      236.85      9.88 o 
   3   1   9      180.09      173.88      8.33 o 
   4   1   9       74.52       93.62      7.24 o 
   5   1   9       22.27       24.02      6.64 o 
 -11   2   9      235.44      232.75     11.06 o 
 -10   2   9      185.26      188.03      9.45 o 
  -9   2   9        4.02        2.23      4.07 o 
  -8   2   9       47.26       47.53     10.35 o 
  -7   2   9      139.24      124.76     10.25 o 
  -6   2   9      334.87      347.44     10.32 o 
  -5   2   9      891.38      888.39     16.23 o 
  -4   2   9     1573.48     1657.64     23.36 o 
  -3   2   9      421.14      423.37     13.74 o 
  -2   2   9      329.12      356.92     12.75 o 
  -1   2   9       67.07       67.03      5.53 o 
   0   2   9     1027.87     1050.29     18.07 o 
   1   2   9      347.46      361.39      9.95 o 
   2   2   9       83.95       95.20      6.48 o 
   3   2   9       11.12       15.27      4.61 o 
   4   2   9      173.59      174.21     10.74 o 
   5   2   9      214.76      218.86     22.36 o 
 -11   3   9        1.60       -0.44      5.05 o 
 -10   3   9       50.74       41.59     10.53 o 
  -9   3   9        0.06        4.00      4.19 o 
  -8   3   9        0.14        1.05      3.73 o 
  -7   3   9       97.34       89.99      6.35 o 
  -6   3   9       62.12       64.27      5.42 o 
  -5   3   9       74.09       68.07      5.47 o 
  -4   3   9        8.25        7.09      3.57 o 
  -3   3   9      225.53      229.86     10.36 o 
  -2   3   9        7.01       -0.65      3.39 o 
  -1   3   9       46.60       36.33      4.64 o 
   0   3   9        5.12        5.47      4.03 o 
   1   3   9       58.99       49.33      5.08 o 
   2   3   9        0.34        1.40      4.41 o 
   3   3   9        0.54        1.45      5.81 o 
   4   3   9        4.55        2.29      6.44 o 
 -11   4   9      131.73      137.93      9.41 o 
 -10   4   9      154.93      174.65     12.46 o 
  -9   4   9       61.06       61.51      6.46 o 
  -8   4   9        6.35        4.89      4.06 o 
  -7   4   9       38.56       40.38      4.98 o 
  -6   4   9      657.17      625.74     13.93 o 
  -5   4   9      962.68     1017.49     17.83 o 
  -4   4   9      376.59      371.14     10.09 o 
  -3   4   9        0.32        2.18      4.25 o 
  -2   4   9       52.15       56.94      6.60 o 
  -1   4   9      130.35      140.40      8.02 o 
   0   4   9      466.16      495.25     13.05 o 
   1   4   9      266.30      283.98     11.27 o 
   2   4   9      496.59      453.65     17.09 o 
   3   4   9       22.47       28.39      7.16 o 
   4   4   9      118.77      110.04     14.81 o 
 -11   5   9       26.15       19.01     10.06 o 
 -10   5   9      111.67      106.34     11.63 o 
  -9   5   9      554.82      539.90     14.49 o 
  -8   5   9      759.84      733.28     18.15 o 
  -7   5   9      492.52      486.76     12.74 o 
  -6   5   9        5.51        5.22      3.62 o 
  -5   5   9        7.27        6.86      3.65 o 
  -4   5   9      449.14      458.58     11.47 o 
  -3   5   9     1475.98     1452.13     77.28 o 
  -2   5   9      711.59      776.66     21.30 o 
  -1   5   9      381.29      375.64     10.99 o 
   0   5   9       59.04       60.18      6.02 o 
   1   5   9      397.43      384.92     15.32 o 
   2   5   9      454.87      473.47     29.35 o 
   3   5   9      212.07      230.72     18.03 o 
   4   5   9       92.45       92.52     15.65 o 
 -11   6   9       49.08       37.17     11.46 o 
 -10   6   9       63.91       73.50      8.99 o 
  -9   6   9       22.28       18.77      5.00 o 
  -8   6   9      172.75      185.47      9.19 o 
  -7   6   9       69.23       72.79      6.26 o 
  -6   6   9        0.87        4.27      3.69 o 
  -5   6   9        3.02       -2.46      3.43 o 
  -4   6   9       18.49       12.44      3.87 o 
  -3   6   9       31.10       35.80      4.93 o 
  -2   6   9       81.40       99.43      6.60 o 
  -1   6   9        0.43        0.00      3.60 o 
   0   6   9       36.18       32.40      6.71 o 
   1   6   9        3.86        1.14      5.23 o 
   2   6   9       13.15       -1.37      6.11 o 
   3   6   9        3.06        9.06      6.62 o 
   4   6   9        1.49       -2.24      9.78 o 
 -11   7   9        2.33        0.00     10.06 o 
 -10   7   9       17.51       18.85      6.82 o 
  -9   7   9      164.67      146.49     11.74 o 
  -8   7   9      764.00      783.94     17.20 o 
  -7   7   9      675.96      640.97     15.10 o 
  -6   7   9       21.69       22.70      4.68 o 
  -5   7   9      337.85      298.52      9.84 o 
  -4   7   9      194.07      180.82      7.95 o 
  -3   7   9      508.26      543.31     13.05 o 
  -2   7   9      985.20      956.07     17.79 o 
  -1   7   9      390.84      395.54     15.02 o 
   0   7   9       49.29       27.09      9.08 o 
   1   7   9       27.64       48.36      8.07 o 
   2   7   9      168.53      192.85     25.58 o 
   3   7   9      202.85      205.93     14.41 o 
   4   7   9       90.12      120.75     18.45 o 
 -10   8   9      267.93      288.65     15.31 o 
  -9   8   9       65.27       61.37      8.58 o 
  -8   8   9       67.04       74.72     14.39 o 
  -7   8   9      241.75      230.58      9.61 o 
  -6   8   9      863.65      788.88     16.46 o 
  -5   8   9      949.68      996.60     18.48 o 
  -4   8   9      519.24      527.33     12.95 o 
  -3   8   9       85.44       87.38      6.59 o 
  -2   8   9      154.14      164.22     10.36 o 
  -1   8   9     1171.53     1122.22     50.45 o 
   0   8   9      752.38      823.89     72.81 o 
   1   8   9      310.14      343.54     15.58 o 
   2   8   9      129.64      142.26     11.50 o 
   3   8   9        1.30       14.26     11.46 o 
 -10   9   9        5.87        3.63     10.06 o 
  -9   9   9       36.10       47.94      8.20 o 
  -8   9   9       18.41       13.78      6.69 o 
  -7   9   9       31.83       36.97      7.20 o 
  -6   9   9        1.58        1.60      3.98 o 
  -5   9   9        0.08       -2.42      3.98 o 
  -4   9   9       37.50       42.55      4.71 o 
  -3   9   9       75.50       89.25      8.49 o 
  -2   9   9       22.39       21.74     11.32 o 
  -1   9   9       27.43       33.16      7.55 o 
   0   9   9        9.51       13.14      8.39 o 
   1   9   9        5.43        1.12      6.49 o 
   2   9   9       47.17       49.75      7.19 o 
   3   9   9        0.76        3.63     12.02 o 
  -9  10   9       62.70       56.47     17.33 o 
  -8  10   9       21.72       24.38      7.69 o 
  -7  10   9       81.66       76.78      8.95 o 
  -6  10   9      483.51      468.71     16.55 o 
  -5  10   9      450.45      464.10     12.85 o 
  -4  10   9      405.32      398.95     12.14 o 
  -3  10   9      114.87      111.35      9.48 o 
  -2  10   9       42.40       49.58      7.50 o 
  -1  10   9      489.33      486.97     17.48 o 
   0  10   9      358.28      408.06     26.55 o 
   1  10   9      142.59      139.96     11.85 o 
   2  10   9       85.54       82.66     10.51 o 
  -9  11   9      219.33      203.12     14.12 o 
  -8  11   9      793.80      813.09     23.81 o 
  -7  11   9      399.57      416.58     16.77 o 
  -6  11   9       11.13        5.47      6.09 o 
  -5  11   9       85.50       80.50     12.58 o 
  -4  11   9      190.57      192.08     11.44 o 
  -3  11   9      543.53      553.23     18.15 o 
  -2  11   9      817.42      786.96     22.42 o 
  -1  11   9      445.87      451.04     17.29 o 
   0  11   9        3.09        9.99      6.78 o 
   1  11   9      130.61      122.92     11.73 o 
  -8  12   9       25.38       29.52      7.90 o 
  -7  12   9       96.88       90.28     15.37 o 
  -6  12   9       68.69       68.48     13.14 o 
  -5  12   9       40.10       36.34     10.62 o 
  -4  12   9        4.14       -1.40      8.66 o 
  -3  12   9        2.18       -4.19      8.66 o 
  -2  12   9        1.56       -3.77      5.73 o 
  -1  12   9       52.36       49.72      8.79 o 
   0  12   9       21.06       14.67      7.97 o 
   1  12   9       10.28        0.53      7.00 o 
  -7  13   9      260.69      266.37     22.08 o 
  -6  13   9       32.05       29.63     11.46 o 
  -5  13   9       18.81       16.39      7.21 o 
  -4  13   9      121.54      117.67     15.37 o 
  -3  13   9      197.24      207.96     17.89 o 
  -2  13   9      241.37      266.37     21.52 o 
  -1  13   9       80.97       74.14     11.88 o 
   0  13   9        2.42        0.74      7.20 o 
  -6  14   9      394.73      394.67     24.60 o 
  -5  14   9      374.98      392.25     19.85 o 
  -4  14   9      150.73      165.47     18.17 o 
  -3  14   9        1.56        2.80     10.06 o 
  -2  14   9       74.28       45.84     12.86 o 
  -1  14   9      183.53      207.68     20.68 o 
  -4  15   9        0.89       -7.55      9.78 o 
  -3  15   9       16.88       11.18     11.74 o 
 -11   0  10       33.80       48.08     12.58 o 
 -10   0  10      359.89      381.81     22.92 o 
  -9   0  10      824.24      829.03     31.58 o 
  -8   0  10      739.97      714.71     28.51 o 
  -7   0  10       28.56       13.14      7.55 o 
  -6   0  10      326.97      332.06     19.01 o 
  -5   0  10      604.33      598.71     24.32 o 
  -4   0  10     1370.23     1359.26     38.85 o 
  -3   0  10      748.81      735.95     27.39 o 
  -2   0  10     1144.67     1145.44     35.22 o 
  -1   0  10       41.79       51.15     10.62 o 
   0   0  10       68.24       68.34      8.00 o 
   1   0  10      769.02      760.24     30.33 o 
   2   0  10      266.46      264.18     35.22 o 
   3   0  10      169.25      197.24     23.48 o 
 -11   1  10       92.98       92.49     12.44 o 
 -10   1  10       30.43       38.21     10.48 o 
  -9   1  10        6.26       10.74      6.01 o 
  -8   1  10      323.51      294.93     14.12 o 
  -7   1  10      181.07      180.64     10.36 o 
  -6   1  10       63.95       68.29      7.21 o 
  -5   1  10      384.78      411.28     14.33 o 
  -4   1  10        5.97        8.76      4.84 o 
  -3   1  10      153.88      146.49     10.62 o 
  -2   1  10      180.39      185.71     12.86 o 
  -1   1  10      238.95      242.05     11.76 o 
   0   1  10      153.14      152.94      8.54 o 
   1   1  10        3.59        0.70      4.07 o 
   2   1  10        0.97       -3.14      3.93 o 
   3   1  10       31.63       36.15      5.60 o 
 -11   2  10        2.90        9.50     10.34 o 
 -10   2  10       96.97       89.63      7.84 o 
  -9   2  10      300.83      306.01     11.45 o 
  -8   2  10      383.63      370.01     12.04 o 
  -7   2  10      131.99      141.60      7.79 o 
  -6   2  10        0.41        1.61      4.36 o 
  -5   2  10      108.34      135.94      7.39 o 
  -4   2  10        8.02        1.97      7.69 o 
  -3   2  10      112.85      122.73      9.09 o 
  -2   2  10      250.96      252.27     11.95 o 
  -1   2  10       11.67       13.80      5.43 o 
   0   2  10       88.84       97.97     12.81 o 
   1   2  10      178.06      188.54      8.27 o 
   2   2  10      116.94      126.52      7.79 o 
   3   2  10       35.76       35.02      5.69 o 
 -11   3  10      245.50      272.24     14.59 o 
 -10   3  10      224.43      221.89     10.60 o 
  -9   3  10       41.84       35.61      5.69 o 
  -8   3  10      616.71      615.97     15.22 o 
  -7   3  10      442.12      432.26     12.53 o 
  -6   3  10      388.79      413.97     11.82 o 
  -5   3  10      872.04      872.35     17.46 o 
  -4   3  10       18.27       23.33      5.52 o 
  -3   3  10        1.41        2.66      4.55 o 
  -2   3  10      523.23      526.90     16.60 o 
  -1   3  10      979.89     1004.14     19.47 o 
   0   3  10      597.11      604.87     24.71 o 
   1   3  10      226.07      213.98     10.02 o 
   2   3  10        0.08       -1.58      4.57 o 
   3   3  10       95.65      101.53     14.39 o 
 -11   4  10       46.48       48.53      8.78 o 
 -10   4  10      202.21      202.62     10.10 o 
  -9   4  10      339.87      346.16     16.43 o 
  -8   4  10      193.04      199.67      9.30 o 
  -7   4  10        2.87       -0.07      5.42 o 
  -6   4  10        0.45        0.25      3.70 o 
  -5   4  10      245.27      254.04      9.43 o 
  -4   4  10      993.13      978.18     37.31 o 
  -3   4  10       41.55       35.03      6.60 o 
  -2   4  10        4.35       -0.85     11.18 o 
  -1   4  10       32.14       40.84      5.67 o 
   0   4  10      171.84      178.28      9.22 o 
   1   4  10      261.61      264.87     10.86 o 
   2   4  10      172.58      175.63     16.63 o 
   3   4  10       95.66       96.66     11.16 o 
 -11   5  10       38.34       43.32     12.30 o 
 -10   5  10       42.34       41.95      6.50 o 
  -9   5  10       21.24       26.24      5.48 o 
  -8   5  10        5.93        0.44      4.35 o 
  -7   5  10       28.36       25.56      7.55 o 
  -6   5  10      182.66      190.57      8.54 o 
  -5   5  10        5.08        6.07      5.35 o 
  -4   5  10       68.22       74.66      7.88 o 
  -3   5  10      417.22      391.32     19.85 o 
  -2   5  10       50.20       45.19      6.71 o 
  -1   5  10      120.62      110.74     12.53 o 
   0   5  10      150.17      175.23      9.32 o 
   1   5  10      168.83      153.05     13.56 o 
   2   5  10        2.12       -3.91      8.94 o 
   3   5  10        1.66        1.40     10.34 o 
 -10   6  10      193.28      201.42     13.13 o 
  -9   6  10      596.83      602.52     15.92 o 
  -8   6  10      589.22      564.75     14.83 o 
  -7   6  10      194.41      197.86      9.20 o 
  -6   6  10       53.35       55.03      5.84 o 
  -5   6  10     1389.98     1400.04     26.29 o 
  -4   6  10      821.34      786.79     20.54 o 
  -3   6  10      484.98      491.00     16.48 o 
  -2   6  10      431.38      428.74     15.18 o 
  -1   6  10        0.07       -2.54      4.29 o 
   0   6  10       34.60       37.75      8.25 o 
   1   6  10      360.73      374.78     16.57 o 
   2   6  10      231.11      233.45     30.47 o 
   3   6  10      112.23      134.17     19.01 o 
 -10   7  10       81.79       79.94     13.42 o 
  -9   7  10       80.51       84.55     10.34 o 
  -8   7  10      296.41      305.34     11.29 o 
  -7   7  10      121.61      115.98     10.61 o 
  -6   7  10      226.78      244.90      9.95 o 
  -5   7  10      389.48      413.68     15.12 o 
  -4   7  10       77.22       56.35      7.68 o 
  -3   7  10      259.66      257.90     12.41 o 
  -2   7  10      335.08      325.43     12.89 o 
  -1   7  10      384.73      393.27     22.64 o 
   0   7  10       49.52       66.75      8.95 o 
   1   7  10       13.02       13.25      7.12 o 
   2   7  10        0.37       -9.38      5.77 o 
 -10   8  10        4.42        0.00      8.94 o 
  -9   8  10       54.43       58.29      8.89 o 
  -8   8  10      278.48      267.50     13.64 o 
  -7   8  10      233.12      217.09      9.94 o 
  -6   8  10        8.34       14.47      4.84 o 
  -5   8  10       95.50       90.60      8.69 o 
  -4   8  10       10.64       12.46      8.94 o 
  -3   8  10       40.86       46.55      7.00 o 
  -2   8  10       57.05       58.19      8.10 o 
  -1   8  10       25.09       34.49      7.79 o 
   0   8  10       19.79       14.12      6.92 o 
   1   8  10      119.22      134.78     19.71 o 
   2   8  10       17.10        3.07     11.74 o 
  -9   9  10        0.07       -0.84      5.89 o 
  -8   9  10      119.59      123.73     10.78 o 
  -7   9  10      434.99      444.55     16.80 o 
  -6   9  10      907.85      865.47     18.27 o 
  -5   9  10      481.53      466.30     16.30 o 
  -4   9  10       23.74       33.26      9.50 o 
  -3   9  10       34.78       41.93     10.06 o 
  -2   9  10      453.93      471.17     25.44 o 
  -1   9  10      326.79      353.57     29.35 o 
   0   9  10      205.76      229.20     18.73 o 
   1   9  10       48.90       57.95      9.79 o 
   2   9  10        0.09       -6.43     11.74 o 
  -9  10  10       44.86       74.91     13.98 o 
  -8  10  10       23.37       24.26      7.44 o 
  -7  10  10       10.83        6.18      6.42 o 
  -6  10  10       40.63       40.72      7.51 o 
  -5  10  10      134.85      122.98     14.81 o 
  -4  10  10      128.29      150.94     15.09 o 
  -3  10  10      151.46      177.52     11.84 o 
  -2  10  10      269.05      309.59     39.41 o 
  -1  10  10        0.24        2.31      6.91 o 
   0  10  10       19.77       13.24      7.56 o 
   1  10  10       73.01      104.54     17.33 o 
  -8  11  10        4.25        0.62      6.22 o 
  -7  11  10       25.65       27.39      7.71 o 
  -6  11  10       18.13        3.63      8.94 o 
  -4  11  10       17.09       11.46      8.39 o 
  -3  11  10        7.99        4.27      6.32 o 
  -2  11  10       21.08       33.29      8.38 o 
  -1  11  10        7.31        5.91      7.32 o 
   0  11  10       89.27       92.25     11.16 o 
  -7  12  10      136.29      127.46     16.21 o 
  -6  12  10       22.55        8.66      9.78 o 
  -3  12  10      270.50      282.07     14.79 o 
  -2  12  10      114.19      128.47     11.53 o 
  -1  12  10        0.42       -6.30      6.80 o 
  -6  13  10      137.26      147.58     17.05 o 
  -3  13  10        8.19       19.01     12.30 o 
  -2  13  10      155.39      180.28     19.57 o 
 -10   1  11      504.04      513.84     19.07 o 
  -9   1  11      447.96      439.66     30.89 o 
  -8   1  11      138.40      152.45     10.97 o 
  -7   1  11        7.83        0.61      5.21 o 
  -6   1  11      312.18      302.63     20.68 o 
  -5   1  11     1093.80     1033.61     28.93 o 
  -4   1  11     1297.01     1230.40     27.27 o 
  -3   1  11      348.49      372.29     14.92 o 
  -2   1  11        2.39        4.19      5.34 o 
  -1   1  11      145.40      148.02     16.77 o 
   0   1  11      558.07      530.49     18.38 o 
   1   1  11      313.19      278.79     11.94 o 
   2   1  11      222.45      187.15      9.52 o 
 -10   2  11        0.04        6.05      6.60 o 
  -9   2  11      395.12      399.57     16.30 o 
  -8   2  11      852.55      846.38     18.66 o 
  -7   2  11      476.14      513.26     14.14 o 
  -6   2  11      288.35      276.97     13.04 o 
  -5   2  11      133.57      147.77     10.36 o 
  -4   2  11        6.58        0.60      5.23 o 
  -3   2  11      498.79      473.45     37.87 o 
  -2   2  11      741.09      711.03     20.55 o 
  -1   2  11      622.35      649.87     21.66 o 
   0   2  11       59.54       60.60      8.36 o 
   1   2  11        0.41       -0.43      6.35 o 
   2   2  11       76.20       80.21      8.30 o 
 -10   3  11        0.49       -0.18      6.03 o 
  -9   3  11        6.66        6.08      4.99 o 
  -8   3  11        7.34        6.00      5.76 o 
  -7   3  11       70.57       62.97      6.65 o 
  -6   3  11       14.69       10.38      5.52 o 
  -5   3  11        5.38       12.45      6.03 o 
  -4   3  11       26.17       27.47      6.57 o 
  -3   3  11       12.97       12.45     10.76 o 
  -2   3  11        0.61       -3.93      6.15 o 
  -1   3  11        2.81       -0.71      5.33 o 
   0   3  11       15.48       12.12      6.32 o 
   1   3  11       12.96       14.78      5.80 o 
   2   3  11       12.29       17.33     11.74 o 
 -10   4  11        0.01       -1.45      6.09 o 
  -9   4  11      180.20      182.89      9.84 o 
  -8   4  11      187.04      177.45      9.45 o 
  -7   4  11      178.44      188.26     10.64 o 
  -6   4  11      232.21      211.95     11.95 o 
  -5   4  11       71.33       71.93      8.07 o 
  -4   4  11       10.67        8.98      5.72 o 
  -3   4  11      380.59      361.92     14.90 o 
  -2   4  11      606.73      634.32     19.71 o 
  -1   4  11      697.43      686.60     38.99 o 
   0   4  11       72.74       79.02      7.72 o 
   1   4  11       13.75        7.86      6.69 o 
   2   4  11       35.27       48.36     13.70 o 
 -10   5  11      436.89      474.48     18.44 o 
  -9   5  11      261.81      280.65     13.25 o 
  -8   5  11       25.84       25.54      5.58 o 
  -7   5  11       31.99       36.16      7.60 o 
  -6   5  11      724.96      696.14     20.45 o 
  -5   5  11      604.70      634.70     19.55 o 
  -4   5  11      279.48      308.40     15.09 o 
  -3   5  11      298.95      322.02     14.30 o 
  -2   5  11       16.23       16.40      6.42 o 
  -1   5  11      143.33      158.14     11.35 o 
   0   5  11      228.54      249.94     14.23 o 
   1   5  11      251.03      243.29     16.77 o 
   2   5  11      240.30      277.27     23.20 o 
 -10   6  11       11.83       16.86      7.32 o 
  -9   6  11        9.29       -0.60      4.87 o 
  -8   6  11       57.70       59.25      8.43 o 
  -7   6  11        0.13       -0.59      4.21 o 
  -6   6  11        4.08        7.45      6.15 o 
  -5   6  11      116.94      109.70      9.55 o 
  -4   6  11       60.06       44.14      7.41 o 
  -3   6  11       27.82       32.64      7.30 o 
  -2   6  11       72.41       84.02      8.94 o 
  -1   6  11       17.76       14.81      9.22 o 
   0   6  11        0.85       -1.81      6.57 o 
   1   6  11        0.03        3.63     10.62 o 
  -9   7  11      120.33      113.18      9.35 o 
  -8   7  11      130.92      128.10      8.76 o 
  -7   7  11        2.49        4.61      5.24 o 
  -6   7  11      266.05      248.60     12.75 o 
  -5   7  11      122.23      127.85     10.08 o 
  -4   7  11      273.90      259.98     25.02 o 
  -3   7  11      194.74      193.13     11.75 o 
  -2   7  11        5.72       -4.19      8.39 o 
  -1   7  11       40.29       34.50      8.80 o 
   0   7  11      215.50      204.73     14.02 o 
   1   7  11      144.01      157.09     19.57 o 
  -9   8  11      192.05      212.43     19.29 o 
  -8   8  11      318.38      343.89     12.68 o 
  -7   8  11      499.68      517.03     14.68 o 
  -6   8  11      176.43      176.15     11.96 o 
  -5   8  11        3.06        4.63      6.85 o 
  -4   8  11        0.79        0.54      5.72 o 
  -3   8  11      185.42      208.24     18.45 o 
  -2   8  11      321.70      340.72     22.64 o 
  -1   8  11      100.88       94.98     29.63 o 
   0   8  11       13.27       11.74      9.50 o 
  -8   9  11       16.13       12.46      7.08 o 
  -7   9  11        4.77       -0.11      4.73 o 
  -6   9  11       23.71       16.35      6.92 o 
  -5   9  11       37.63       42.63      7.81 o 
  -4   9  11       22.60       12.58      8.94 o 
  -3   9  11        0.51       -7.83      8.39 o 
  -2   9  11       12.22       11.74      9.50 o 
  -1   9  11        0.05       -1.52      6.71 o 
   0   9  11        1.05        0.28     11.46 o 
  -8  10  11       71.81       68.35     20.12 o 
  -7  10  11      184.00      165.91     12.72 o 
  -5  10  11        0.39       11.18      9.78 o 
  -4  10  11        1.99       -1.96      8.39 o 
  -3  10  11      149.10      145.35     17.05 o 
  -2  10  11      167.23      168.27     18.45 o 
  -7  11  11        0.67        3.07     10.06 o 
  -4  11  11      127.11      128.57     16.21 o 
  -3  11  11       42.42       50.59     12.86 o 
  -2  11  11       20.19       33.82     13.14 o 
  -9   0  12      176.47      172.74     17.89 o 
  -8   0  12       30.55       33.82     11.46 o 
  -7   0  12      334.25      314.17     21.24 o 
  -6   0  12     1071.40     1012.11     36.90 o 
  -5   0  12     1006.02      986.11     36.62 o 
  -4   0  12      348.56      341.56     21.24 o 
  -3   0  12       44.16       50.31     11.74 o 
  -2   0  12      226.76      217.74     18.17 o 
  -1   0  12      334.22      331.50     21.52 o 
   0   0  12      521.00      493.90     26.55 o 
  -9   1  12      114.00      117.46     17.47 o 
  -8   1  12      258.38      259.47     14.02 o 
  -7   1  12      138.73      172.02     12.04 o 
  -6   1  12       10.22       15.69      6.57 o 
  -5   1  12        6.34        4.89      6.32 o 
  -4   1  12       28.51       29.31      9.78 o 
  -3   1  12      119.20      116.76     10.37 o 
  -2   1  12       99.53      107.66     23.62 o 
  -1   1  12       48.38       47.63      8.40 o 
   0   1  12        6.44       14.73      7.11 o 
  -9   2  12       40.07       34.79      8.12 o 
  -8   2  12        0.39        0.01     15.23 o 
  -7   2  12       95.45       88.45      9.55 o 
  -6   2  12      279.67      259.17     23.48 o 
  -5   2  12      189.81      177.75     12.06 o 
  -4   2  12       54.65       55.42     13.42 o 
  -3   2  12        3.17        3.38      5.92 o 
  -2   2  12       64.95       61.34     16.35 o 
  -1   2  12       62.11       73.77      9.39 o 
   0   2  12       66.65       68.22     13.28 o 
  -9   3  12      343.22      368.38     16.70 o 
  -8   3  12      555.31      560.00     15.76 o 
  -7   3  12      296.32      281.51     14.12 o 
  -6   3  12       16.86       39.26     14.67 o 
  -5   3  12       60.71       49.37     14.26 o 
  -4   3  12      352.49      325.21     15.01 o 
  -3   3  12      630.00      597.47     19.86 o 
  -2   3  12      631.27      611.33     20.45 o 
  -1   3  12      127.78      118.49     11.32 o 
   0   3  12       26.07       12.02      9.50 o 
  -9   4  12        5.55       10.26      6.82 o 
  -8   4  12        0.32        0.17      4.89 o 
  -7   4  12       15.96        8.68      9.64 o 
  -6   4  12      170.43      171.27     12.30 o 
  -5   4  12      261.50      284.92     28.37 o 
  -4   4  12       67.59       68.78      9.09 o 
  -3   4  12        2.71       -0.92      6.22 o 
  -2   4  12        3.25       -1.82      5.92 o 
  -1   4  12       59.64       53.11      8.69 o 
  -9   5  12       67.08       81.04     12.30 o 
  -8   5  12       86.06       82.98      7.68 o 
  -7   5  12       19.82       22.37      7.30 o 
  -6   5  12        2.62       -5.45      5.52 o 
  -5   5  12        8.67       11.46      6.69 o 
  -4   5  12       62.85       62.97      8.79 o 
  -3   5  12      117.52      115.36     10.77 o 
  -2   5  12       27.43       28.33      7.81 o 
  -9   6  12       14.23       19.29     11.46 o 
  -8   6  12        3.31        1.95      5.25 o 
  -7   6  12       88.12       90.07     10.62 o 
  -6   6  12      376.27      389.35     16.57 o 
  -5   6  12      822.02      866.51     24.50 o 
  -4   6  12      223.03      230.97     22.78 o 
  -3   6  12        7.68        6.18      6.17 o 
  -2   6  12      119.21      113.76     15.65 o 
  -8   7  12      106.39      105.88     11.07 o 
  -7   7  12       55.70       62.92      8.99 o 
  -6   7  12        7.91        4.75      6.37 o 
  -5   7  12        0.84       -2.13      6.22 o 
  -4   7  12       96.28      117.45     15.79 o 
  -3   7  12       64.85       76.87     14.26 o 
  -7   8  12        1.41        1.73      6.51 o 
  -6   8  12       30.37       30.44      8.10 o 
  -5   8  12      215.78      213.97     27.67 o 
  -4   8  12       60.87       53.67     13.14 o 
  -3   8  12       33.59       30.75     11.74 o 
  -7   9  12       24.63       22.33      7.81 o 
  -6   9  12        0.45        0.11      6.37 o 
  -5   9  12        0.42        7.27     10.06 o 
  -4   9  12      188.43      180.28     19.29 o 
  -6   1  13      488.08      480.02     18.96 o 
  -5   1  13      224.26      232.59     14.03 o 
  -4   1  13        2.22        3.84      6.85 o 
  -3   1  13       95.81       97.92     17.19 o 
  -6   2  13       65.52       59.82      9.64 o 
  -5   2  13      219.68      241.48     14.11 o 
  -4   2  13      142.25      124.22     13.00 o 
  -3   2  13       89.88       79.38     14.53 o 
  -2   2  13      118.75      122.15     15.93 o 
  -6   3  13        1.42        0.90      6.96 o 
  -5   3  13       30.79       24.08      8.25 o 
  -4   3  13        2.24       -5.76      6.20 o 
  -3   3  13        3.71        3.07      9.22 o 
  -2   3  13        3.22       10.62     10.06 o 
  -6   4  13       54.66       65.13     13.70 o 
  -5   4  13      245.87      285.38     21.80 o 
  -4   4  13      222.73      216.62     19.85 o 
  -3   4  13       43.31       33.54     11.74 o 
  -2   4  13       47.15       62.33     13.98 o 
  -6   5  13      364.24      357.77     23.20 o 
  -5   5  13      142.63      150.94     17.05 o 
  -4   5  13        3.72        3.35      8.94 o 
  -3   5  13        2.69        5.87      9.78 o 
  -5   6  13        0.24       -1.12      8.66 o 
  -4   6  13        9.24       14.26     10.62 o 
                                                 
